# Supplementary material for: Modulable Photocatalyzed Strategies for the Synthesis of α-C-Glycosyl Alanine Analogues via the Giese Reaction with Dehydroalanine Derivates
Source: Org Lett. 2023 Jun 22;25(26):4862–7. doi: 10.1021/acs.orglett.3c01660 (PMC10334469; doi:10.1021/acs.orglett.3c01660)
Supplement: Supplementary file 1 — ol3c01660_si_001.zip [file ol3c01660_si_001.zip]

Archive with 1,392 entries (1,229 files):
- Spectra_Photoglyco_def/
- __MACOSX/._Spectra_Photoglyco_def
- Spectra_Photoglyco_def/.DS_Store
- __MACOSX/Spectra_Photoglyco_def/._.DS_Store
- Spectra_Photoglyco_def/Spectra Scope/
- __MACOSX/Spectra_Photoglyco_def/._Spectra Scope
- Spectra_Photoglyco_def/Spectra Hantzsch Esters/
- __MACOSX/Spectra_Photoglyco_def/._Spectra Hantzsch Esters
- Spectra_Photoglyco_def/Spectra Sugars/
- __MACOSX/Spectra_Photoglyco_def/._Spectra Sugars
- Spectra_Photoglyco_def/Spectra Dehydroalanine/
- __MACOSX/Spectra_Photoglyco_def/._Spectra Dehydroalanine
- Spectra_Photoglyco_def/Spectra Scope/.DS_Store
- __MACOSX/Spectra_Photoglyco_def/Spectra Scope/._.DS_Store
- Spectra_Photoglyco_def/Spectra Scope/3ba/
- __MACOSX/Spectra_Photoglyco_def/Spectra Scope/._3ba
- Spectra_Photoglyco_def/Spectra Scope/3ha/
- __MACOSX/Spectra_Photoglyco_def/Spectra Scope/._3ha
- Spectra_Photoglyco_def/Spectra Scope/3aa/
- __MACOSX/Spectra_Photoglyco_def/Spectra Scope/._3aa
- Spectra_Photoglyco_def/Spectra Scope/3af/
- __MACOSX/Spectra_Photoglyco_def/Spectra Scope/._3af
- Spectra_Photoglyco_def/Spectra Scope/3ea/
- __MACOSX/Spectra_Photoglyco_def/Spectra Scope/._3ea
- Spectra_Photoglyco_def/Spectra Scope/3fa/
- __MACOSX/Spectra_Photoglyco_def/Spectra Scope/._3fa
- Spectra_Photoglyco_def/Spectra Scope/3ga/
- __MACOSX/Spectra_Photoglyco_def/Spectra Scope/._3ga
- Spectra_Photoglyco_def/Spectra Scope/3ac/
- __MACOSX/Spectra_Photoglyco_def/Spectra Scope/._3ac
- Spectra_Photoglyco_def/Spectra Scope/3ad/
- __MACOSX/Spectra_Photoglyco_def/Spectra Scope/._3ad
- Spectra_Photoglyco_def/Spectra Scope/3da/
- __MACOSX/Spectra_Photoglyco_def/Spectra Scope/._3da
- Spectra_Photoglyco_def/Spectra Scope/3ab/
- __MACOSX/Spectra_Photoglyco_def/Spectra Scope/._3ab
- Spectra_Photoglyco_def/Spectra Scope/3ca/
- __MACOSX/Spectra_Photoglyco_def/Spectra Scope/._3ca
- Spectra_Photoglyco_def/Spectra Scope/3ia/
- __MACOSX/Spectra_Photoglyco_def/Spectra Scope/._3ia
- Spectra_Photoglyco_def/Spectra Hantzsch Esters/HE-2/
- __MACOSX/Spectra_Photoglyco_def/Spectra Hantzsch Esters/._HE-2
- Spectra_Photoglyco_def/Spectra Hantzsch Esters/HE-3/
- __MACOSX/Spectra_Photoglyco_def/Spectra Hantzsch Esters/._HE-3
- Spectra_Photoglyco_def/Spectra Hantzsch Esters/.DS_Store
- __MACOSX/Spectra_Photoglyco_def/Spectra Hantzsch Esters/._.DS_Store
- Spectra_Photoglyco_def/Spectra Hantzsch Esters/HE-1/
- __MACOSX/Spectra_Photoglyco_def/Spectra Hantzsch Esters/._HE-1
- Spectra_Photoglyco_def/Spectra Sugars/.DS_Store
- __MACOSX/Spectra_Photoglyco_def/Spectra Sugars/._.DS_Store
- Spectra_Photoglyco_def/Spectra Sugars/9/
- __MACOSX/Spectra_Photoglyco_def/Spectra Sugars/._9
- Spectra_Photoglyco_def/Spectra Sugars/11/
- __MACOSX/Spectra_Photoglyco_def/Spectra Sugars/._11
- Spectra_Photoglyco_def/Spectra Sugars/7/
- __MACOSX/Spectra_Photoglyco_def/Spectra Sugars/._7
- Spectra_Photoglyco_def/Spectra Sugars/1h/
- __MACOSX/Spectra_Photoglyco_def/Spectra Sugars/._1h
- Spectra_Photoglyco_def/Spectra Sugars/1f/
- __MACOSX/Spectra_Photoglyco_def/Spectra Sugars/._1f
- Spectra_Photoglyco_def/Spectra Sugars/1a/
- __MACOSX/Spectra_Photoglyco_def/Spectra Sugars/._1a
- Spectra_Photoglyco_def/Spectra Sugars/6/
- __MACOSX/Spectra_Photoglyco_def/Spectra Sugars/._6
- Spectra_Photoglyco_def/Spectra Sugars/10/
- __MACOSX/Spectra_Photoglyco_def/Spectra Sugars/._10
- Spectra_Photoglyco_def/Spectra Sugars/8/
- __MACOSX/Spectra_Photoglyco_def/Spectra Sugars/._8
- Spectra_Photoglyco_def/Spectra Sugars/1g/
- __MACOSX/Spectra_Photoglyco_def/Spectra Sugars/._1g
- Spectra_Photoglyco_def/Spectra Sugars/1i/
- __MACOSX/Spectra_Photoglyco_def/Spectra Sugars/._1i
- Spectra_Photoglyco_def/Spectra Sugars/1b/
- __MACOSX/Spectra_Photoglyco_def/Spectra Sugars/._1b
- Spectra_Photoglyco_def/Spectra Sugars/1e/
- __MACOSX/Spectra_Photoglyco_def/Spectra Sugars/._1e
- Spectra_Photoglyco_def/Spectra Sugars/4/
- __MACOSX/Spectra_Photoglyco_def/Spectra Sugars/._4
- Spectra_Photoglyco_def/Spectra Sugars/1d/
- __MACOSX/Spectra_Photoglyco_def/Spectra Sugars/._1d
- Spectra_Photoglyco_def/Spectra Sugars/1c/
- __MACOSX/Spectra_Photoglyco_def/Spectra Sugars/._1c
- Spectra_Photoglyco_def/Spectra Sugars/5/
- __MACOSX/Spectra_Photoglyco_def/Spectra Sugars/._5
- Spectra_Photoglyco_def/Spectra Dehydroalanine/.DS_Store
- __MACOSX/Spectra_Photoglyco_def/Spectra Dehydroalanine/._.DS_Store
- Spectra_Photoglyco_def/Spectra Dehydroalanine/2a/
- __MACOSX/Spectra_Photoglyco_def/Spectra Dehydroalanine/._2a
- Spectra_Photoglyco_def/Spectra Dehydroalanine/2f/
- __MACOSX/Spectra_Photoglyco_def/Spectra Dehydroalanine/._2f
- Spectra_Photoglyco_def/Spectra Dehydroalanine/2c/
- __MACOSX/Spectra_Photoglyco_def/Spectra Dehydroalanine/._2c
- Spectra_Photoglyco_def/Spectra Dehydroalanine/12/
- __MACOSX/Spectra_Photoglyco_def/Spectra Dehydroalanine/._12
- Spectra_Photoglyco_def/Spectra Dehydroalanine/2e/
- __MACOSX/Spectra_Photoglyco_def/Spectra Dehydroalanine/._2e
- Spectra_Photoglyco_def/Spectra Dehydroalanine/2b/
- __MACOSX/Spectra_Photoglyco_def/Spectra Dehydroalanine/._2b
- Spectra_Photoglyco_def/Spectra Dehydroalanine/13/
- __MACOSX/Spectra_Photoglyco_def/Spectra Dehydroalanine/._13
- Spectra_Photoglyco_def/Spectra Scope/3ba/13C - 3ba/
- __MACOSX/Spectra_Photoglyco_def/Spectra Scope/3ba/._13C - 3ba
- Spectra_Photoglyco_def/Spectra Scope/3ba/1H - 3ba/
- __MACOSX/Spectra_Photoglyco_def/Spectra Scope/3ba/._1H - 3ba
- Spectra_Photoglyco_def/Spectra Scope/3ha/13C - 3ha/
- __MACOSX/Spectra_Photoglyco_def/Spectra Scope/3ha/._13C - 3ha
- Spectra_Photoglyco_def/Spectra Scope/3ha/1H - 3ha/
- __MACOSX/Spectra_Photoglyco_def/Spectra Scope/3ha/._1H - 3ha
- Spectra_Photoglyco_def/Spectra Scope/3aa/.DS_Store
- __MACOSX/Spectra_Photoglyco_def/Spectra Scope/3aa/._.DS_Store
- Spectra_Photoglyco_def/Spectra Scope/3aa/13C - 3aa/
- __MACOSX/Spectra_Photoglyco_def/Spectra Scope/3aa/._13C - 3aa
- Spectra_Photoglyco_def/Spectra Scope/3aa/1H - 3aa/
- __MACOSX/Spectra_Photoglyco_def/Spectra Scope/3aa/._1H - 3aa
- Spectra_Photoglyco_def/Spectra Scope/3af/.DS_Store
- __MACOSX/Spectra_Photoglyco_def/Spectra Scope/3af/._.DS_Store
- Spectra_Photoglyco_def/Spectra Scope/3af/13C - 3af/
- __MACOSX/Spectra_Photoglyco_def/Spectra Scope/3af/._13C - 3af
- Spectra_Photoglyco_def/Spectra Scope/3af/1H - 3af/
- __MACOSX/Spectra_Photoglyco_def/Spectra Scope/3af/._1H - 3af
- Spectra_Photoglyco_def/Spectra Scope/3ea/.DS_Store
- __MACOSX/Spectra_Photoglyco_def/Spectra Scope/3ea/._.DS_Store
- Spectra_Photoglyco_def/Spectra Scope/3ea/1H - 3ea/
- __MACOSX/Spectra_Photoglyco_def/Spectra Scope/3ea/._1H - 3ea
- Spectra_Photoglyco_def/Spectra Scope/3ea/13C - 3ea/
- __MACOSX/Spectra_Photoglyco_def/Spectra Scope/3ea/._13C - 3ea
- Spectra_Photoglyco_def/Spectra Scope/3fa/.DS_Store
- __MACOSX/Spectra_Photoglyco_def/Spectra Scope/3fa/._.DS_Store
- Spectra_Photoglyco_def/Spectra Scope/3fa/1H - 3fa/
- __MACOSX/Spectra_Photoglyco_def/Spectra Scope/3fa/._1H - 3fa
- Spectra_Photoglyco_def/Spectra Scope/3fa/13C - 3fa/
- __MACOSX/Spectra_Photoglyco_def/Spectra Scope/3fa/._13C - 3fa
- Spectra_Photoglyco_def/Spectra Scope/3ga/.DS_Store
- __MACOSX/Spectra_Photoglyco_def/Spectra Scope/3ga/._.DS_Store
- Spectra_Photoglyco_def/Spectra Scope/3ga/13C - 3ga/
- __MACOSX/Spectra_Photoglyco_def/Spectra Scope/3ga/._13C - 3ga
- Spectra_Photoglyco_def/Spectra Scope/3ga/1H - 3ga/
- __MACOSX/Spectra_Photoglyco_def/Spectra Scope/3ga/._1H - 3ga
- Spectra_Photoglyco_def/Spectra Scope/3ac/13C - 3ac/
- __MACOSX/Spectra_Photoglyco_def/Spectra Scope/3ac/._13C - 3ac
- Spectra_Photoglyco_def/Spectra Scope/3ac/1H - 3ac/
- __MACOSX/Spectra_Photoglyco_def/Spectra Scope/3ac/._1H - 3ac
- Spectra_Photoglyco_def/Spectra Scope/3ad/13C - 3ad/
- __MACOSX/Spectra_Photoglyco_def/Spectra Scope/3ad/._13C - 3ad
- Spectra_Photoglyco_def/Spectra Scope/3ad/1H - 3ad/
- __MACOSX/Spectra_Photoglyco_def/Spectra Scope/3ad/._1H - 3ad
- Spectra_Photoglyco_def/Spectra Scope/3da/.DS_Store
- __MACOSX/Spectra_Photoglyco_def/Spectra Scope/3da/._.DS_Store
- Spectra_Photoglyco_def/Spectra Scope/3da/13C - 3da/
- __MACOSX/Spectra_Photoglyco_def/Spectra Scope/3da/._13C - 3da
- Spectra_Photoglyco_def/Spectra Scope/3da/1H - 3da/
- __MACOSX/Spectra_Photoglyco_def/Spectra Scope/3da/._1H - 3da
- Spectra_Photoglyco_def/Spectra Scope/3ab/.DS_Store
- __MACOSX/Spectra_Photoglyco_def/Spectra Scope/3ab/._.DS_Store
- Spectra_Photoglyco_def/Spectra Scope/3ab/13C - 3ab/
- __MACOSX/Spectra_Photoglyco_def/Spectra Scope/3ab/._13C - 3ab
- Spectra_Photoglyco_def/Spectra Scope/3ab/1H - 3ab/
- __MACOSX/Spectra_Photoglyco_def/Spectra Scope/3ab/._1H - 3ab
- Spectra_Photoglyco_def/Spectra Scope/3ca/.DS_Store
- __MACOSX/Spectra_Photoglyco_def/Spectra Scope/3ca/._.DS_Store
- Spectra_Photoglyco_def/Spectra Scope/3ca/1H - 3ca - diast 1/
- __MACOSX/Spectra_Photoglyco_def/Spectra Scope/3ca/._1H - 3ca - diast 1
- Spectra_Photoglyco_def/Spectra Scope/3ca/13C - 3ca - diast 1/
- __MACOSX/Spectra_Photoglyco_def/Spectra Scope/3ca/._13C - 3ca - diast 1
- Spectra_Photoglyco_def/Spectra Scope/3ca/1H - 3ca - diast 2/
- __MACOSX/Spectra_Photoglyco_def/Spectra Scope/3ca/._1H - 3ca - diast 2
- Spectra_Photoglyco_def/Spectra Scope/3ca/13C - 3ca - diast 2/
- __MACOSX/Spectra_Photoglyco_def/Spectra Scope/3ca/._13C - 3ca - diast 2
- Spectra_Photoglyco_def/Spectra Scope/3ia/1H - 3ia/
- __MACOSX/Spectra_Photoglyco_def/Spectra Scope/3ia/._1H - 3ia
- Spectra_Photoglyco_def/Spectra Scope/3ia/.DS_Store
- __MACOSX/Spectra_Photoglyco_def/Spectra Scope/3ia/._.DS_Store
- Spectra_Photoglyco_def/Spectra Scope/3ia/13C - 3ia/
- __MACOSX/Spectra_Photoglyco_def/Spectra Scope/3ia/._13C - 3ia
- Spectra_Photoglyco_def/Spectra Hantzsch Esters/HE-2/.DS_Store
- __MACOSX/Spectra_Photoglyco_def/Spectra Hantzsch Esters/HE-2/._.DS_Store
- Spectra_Photoglyco_def/Spectra Hantzsch Esters/HE-2/13C - HE-2/
- __MACOSX/Spectra_Photoglyco_def/Spectra Hantzsch Esters/HE-2/._13C - HE-2
- Spectra_Photoglyco_def/Spectra Hantzsch Esters/HE-2/1H - HE-2/
- __MACOSX/Spectra_Photoglyco_def/Spectra Hantzsch Esters/HE-2/._1H - HE-2
- Spectra_Photoglyco_def/Spectra Hantzsch Esters/HE-3/.DS_Store
- __MACOSX/Spectra_Photoglyco_def/Spectra Hantzsch Esters/HE-3/._.DS_Store
- Spectra_Photoglyco_def/Spectra Hantzsch Esters/HE-3/13C - HE-3/
- __MACOSX/Spectra_Photoglyco_def/Spectra Hantzsch Esters/HE-3/._13C - HE-3
- Spectra_Photoglyco_def/Spectra Hantzsch Esters/HE-3/1H - HE-3/
- __MACOSX/Spectra_Photoglyco_def/Spectra Hantzsch Esters/HE-3/._1H - HE-3
- Spectra_Photoglyco_def/Spectra Hantzsch Esters/HE-1/.DS_Store
- __MACOSX/Spectra_Photoglyco_def/Spectra Hantzsch Esters/HE-1/._.DS_Store
- Spectra_Photoglyco_def/Spectra Hantzsch Esters/HE-1/1H - HE-1/
- __MACOSX/Spectra_Photoglyco_def/Spectra Hantzsch Esters/HE-1/._1H - HE-1
- Spectra_Photoglyco_def/Spectra Hantzsch Esters/HE-1/13C - HE-1/
- __MACOSX/Spectra_Photoglyco_def/Spectra Hantzsch Esters/HE-1/._13C - HE-1
- Spectra_Photoglyco_def/Spectra Sugars/9/.DS_Store
- __MACOSX/Spectra_Photoglyco_def/Spectra Sugars/9/._.DS_Store
- Spectra_Photoglyco_def/Spectra Sugars/9/13C - 9/
- __MACOSX/Spectra_Photoglyco_def/Spectra Sugars/9/._13C - 9
- Spectra_Photoglyco_def/Spectra Sugars/9/1H - 9/
- __MACOSX/Spectra_Photoglyco_def/Spectra Sugars/9/._1H - 9
- Spectra_Photoglyco_def/Spectra Sugars/11/1H - 11/
- __MACOSX/Spectra_Photoglyco_def/Spectra Sugars/11/._1H - 11
- Spectra_Photoglyco_def/Spectra Sugars/11/.DS_Store
- __MACOSX/Spectra_Photoglyco_def/Spectra Sugars/11/._.DS_Store
- Spectra_Photoglyco_def/Spectra Sugars/11/13C - 11/
- __MACOSX/Spectra_Photoglyco_def/Spectra Sugars/11/._13C - 11
- Spectra_Photoglyco_def/Spectra Sugars/7/.DS_Store
- __MACOSX/Spectra_Photoglyco_def/Spectra Sugars/7/._.DS_Store
- Spectra_Photoglyco_def/Spectra Sugars/7/13C - 7/
- __MACOSX/Spectra_Photoglyco_def/Spectra Sugars/7/._13C - 7
- Spectra_Photoglyco_def/Spectra Sugars/7/1H - 7/
- __MACOSX/Spectra_Photoglyco_def/Spectra Sugars/7/._1H - 7
- Spectra_Photoglyco_def/Spectra Sugars/1h/1H - 1h/
- __MACOSX/Spectra_Photoglyco_def/Spectra Sugars/1h/._1H - 1h
- Spectra_Photoglyco_def/Spectra Sugars/1h/.DS_Store
- __MACOSX/Spectra_Photoglyco_def/Spectra Sugars/1h/._.DS_Store
- Spectra_Photoglyco_def/Spectra Sugars/1h/13C - 1h/
- __MACOSX/Spectra_Photoglyco_def/Spectra Sugars/1h/._13C - 1h
- Spectra_Photoglyco_def/Spectra Sugars/1f/1H - 1f/
- __MACOSX/Spectra_Photoglyco_def/Spectra Sugars/1f/._1H - 1f
- Spectra_Photoglyco_def/Spectra Sugars/1f/13C - 1f/
- __MACOSX/Spectra_Photoglyco_def/Spectra Sugars/1f/._13C - 1f
- Spectra_Photoglyco_def/Spectra Sugars/1a/1H - 1a/
- __MACOSX/Spectra_Photoglyco_def/Spectra Sugars/1a/._1H - 1a
- Spectra_Photoglyco_def/Spectra Sugars/1a/.DS_Store
- __MACOSX/Spectra_Photoglyco_def/Spectra Sugars/1a/._.DS_Store
- Spectra_Photoglyco_def/Spectra Sugars/1a/13C - 1a/
- __MACOSX/Spectra_Photoglyco_def/Spectra Sugars/1a/._13C - 1a
- Spectra_Photoglyco_def/Spectra Sugars/6/.DS_Store
- __MACOSX/Spectra_Photoglyco_def/Spectra Sugars/6/._.DS_Store
- Spectra_Photoglyco_def/Spectra Sugars/6/1H - 6/
- __MACOSX/Spectra_Photoglyco_def/Spectra Sugars/6/._1H - 6
- Spectra_Photoglyco_def/Spectra Sugars/6/13C - 6/
- __MACOSX/Spectra_Photoglyco_def/Spectra Sugars/6/._13C - 6
- Spectra_Photoglyco_def/Spectra Sugars/10/1H - 10/
- __MACOSX/Spectra_Photoglyco_def/Spectra Sugars/10/._1H - 10
- Spectra_Photoglyco_def/Spectra Sugars/10/.DS_Store
- __MACOSX/Spectra_Photoglyco_def/Spectra Sugars/10/._.DS_Store
- Spectra_Photoglyco_def/Spectra Sugars/10/13C - 10/
- __MACOSX/Spectra_Photoglyco_def/Spectra Sugars/10/._13C - 10
- Spectra_Photoglyco_def/Spectra Sugars/8/.DS_Store
- __MACOSX/Spectra_Photoglyco_def/Spectra Sugars/8/._.DS_Store
- Spectra_Photoglyco_def/Spectra Sugars/8/1H - 8/
- __MACOSX/Spectra_Photoglyco_def/Spectra Sugars/8/._1H - 8
- Spectra_Photoglyco_def/Spectra Sugars/8/13C - 8/
- __MACOSX/Spectra_Photoglyco_def/Spectra Sugars/8/._13C - 8
- Spectra_Photoglyco_def/Spectra Sugars/1g/13C- 1g/
- __MACOSX/Spectra_Photoglyco_def/Spectra Sugars/1g/._13C- 1g
- Spectra_Photoglyco_def/Spectra Sugars/1g/1H - 1g/
- __MACOSX/Spectra_Photoglyco_def/Spectra Sugars/1g/._1H - 1g
- Spectra_Photoglyco_def/Spectra Sugars/1g/.DS_Store
- __MACOSX/Spectra_Photoglyco_def/Spectra Sugars/1g/._.DS_Store
- Spectra_Photoglyco_def/Spectra Sugars/1i/1H - 1i/
- __MACOSX/Spectra_Photoglyco_def/Spectra Sugars/1i/._1H - 1i
- Spectra_Photoglyco_def/Spectra Sugars/1i/13C - 1i/
- __MACOSX/Spectra_Photoglyco_def/Spectra Sugars/1i/._13C - 1i
- Spectra_Photoglyco_def/Spectra Sugars/1b/13C - 1b/
- __MACOSX/Spectra_Photoglyco_def/Spectra Sugars/1b/._13C - 1b
- Spectra_Photoglyco_def/Spectra Sugars/1b/1H - 1b/
- __MACOSX/Spectra_Photoglyco_def/Spectra Sugars/1b/._1H - 1b
- Spectra_Photoglyco_def/Spectra Sugars/1e/13C - 1e/
- __MACOSX/Spectra_Photoglyco_def/Spectra Sugars/1e/._13C - 1e
- Spectra_Photoglyco_def/Spectra Sugars/1e/.DS_Store
- __MACOSX/Spectra_Photoglyco_def/Spectra Sugars/1e/._.DS_Store
- Spectra_Photoglyco_def/Spectra Sugars/1e/1H - 1e/
- __MACOSX/Spectra_Photoglyco_def/Spectra Sugars/1e/._1H - 1e
- Spectra_Photoglyco_def/Spectra Sugars/4/LP_R_17_2nd_WU.fid/
- __MACOSX/Spectra_Photoglyco_def/Spectra Sugars/4/._LP_R_17_2nd_WU.fid
- Spectra_Photoglyco_def/Spectra Sugars/4/.DS_Store
- __MACOSX/Spectra_Photoglyco_def/Spectra Sugars/4/._.DS_Store
- Spectra_Photoglyco_def/Spectra Sugars/4/D-GLUCOSE_OBz-13C.fid/
- __MACOSX/Spectra_Photoglyco_def/Spectra Sugars/4/._D-GLUCOSE_OBz-13C.fid
- Spectra_Photoglyco_def/Spectra Sugars/1d/13C - 1d/
- __MACOSX/Spectra_Photoglyco_def/Spectra Sugars/1d/._13C - 1d
- Spectra_Photoglyco_def/Spectra Sugars/1d/.DS_Store
- __MACOSX/Spectra_Photoglyco_def/Spectra Sugars/1d/._.DS_Store
- Spectra_Photoglyco_def/Spectra Sugars/1d/1H - 1d/
- __MACOSX/Spectra_Photoglyco_def/Spectra Sugars/1d/._1H - 1d
- Spectra_Photoglyco_def/Spectra Sugars/1c/13C - 1c/
- __MACOSX/Spectra_Photoglyco_def/Spectra Sugars/1c/._13C - 1c
- Spectra_Photoglyco_def/Spectra Sugars/1c/.DS_Store
- __MACOSX/Spectra_Photoglyco_def/Spectra Sugars/1c/._.DS_Store
- Spectra_Photoglyco_def/Spectra Sugars/1c/1H - 1c/
- __MACOSX/Spectra_Photoglyco_def/Spectra Sugars/1c/._1H - 1c
- Spectra_Photoglyco_def/Spectra Sugars/5/D_mannose_Bz-13C.fid/
- __MACOSX/Spectra_Photoglyco_def/Spectra Sugars/5/._D_mannose_Bz-13C.fid
- Spectra_Photoglyco_def/Spectra Sugars/5/D_mannose_Bz-1H.fid/
- __MACOSX/Spectra_Photoglyco_def/Spectra Sugars/5/._D_mannose_Bz-1H.fid
- Spectra_Photoglyco_def/Spectra Dehydroalanine/2a/1H - 2a/
- __MACOSX/Spectra_Photoglyco_def/Spectra Dehydroalanine/2a/._1H - 2a
- Spectra_Photoglyco_def/Spectra Dehydroalanine/2a/.DS_Store
- __MACOSX/Spectra_Photoglyco_def/Spectra Dehydroalanine/2a/._.DS_Store
- Spectra_Photoglyco_def/Spectra Dehydroalanine/2a/13C - 2a/
- __MACOSX/Spectra_Photoglyco_def/Spectra Dehydroalanine/2a/._13C - 2a
- Spectra_Photoglyco_def/Spectra Dehydroalanine/2f/1H - 2f/
- __MACOSX/Spectra_Photoglyco_def/Spectra Dehydroalanine/2f/._1H - 2f
- Spectra_Photoglyco_def/Spectra Dehydroalanine/2f/.DS_Store
- __MACOSX/Spectra_Photoglyco_def/Spectra Dehydroalanine/2f/._.DS_Store
- Spectra_Photoglyco_def/Spectra Dehydroalanine/2f/13C - 2f/
- __MACOSX/Spectra_Photoglyco_def/Spectra Dehydroalanine/2f/._13C - 2f
- Spectra_Photoglyco_def/Spectra Dehydroalanine/2c/13C - 2c/
- __MACOSX/Spectra_Photoglyco_def/Spectra Dehydroalanine/2c/._13C - 2c
[truncated: 1,092 more entries]
