# Supplementary material for: Modulable Photocatalyzed Strategies for the Synthesis of α-C-Glycosyl Alanine Analogues via the Giese Reaction with Dehydroalanine Derivates
Source: Org Lett. 2023 Jun 22;25(26):4862–7. doi: 10.1021/acs.orglett.3c01660 (PMC10334469; doi:10.1021/acs.orglett.3c01660)
Supplement: Supplementary file 1 — ol3c01660_si_001.zip [file ol3c01660_si_001.zip › Spectra_Photoglyco_def/Spectra Scope/3ba/13C - 3ba/log]

Tue Jul 12 12:21:21 2022: Experiment started
Tue Jul 12 12:21:45 2022: BS 1 completed
Tue Jul 12 12:22:07 2022: BS 2 completed
Tue Jul 12 12:22:29 2022: BS 3 completed
Tue Jul 12 12:22:52 2022: BS 4 completed
Tue Jul 12 12:23:14 2022: BS 5 completed
Tue Jul 12 12:23:37 2022: BS 6 completed
Tue Jul 12 12:23:59 2022: BS 7 completed
Tue Jul 12 12:24:22 2022: BS 8 completed
Tue Jul 12 12:24:44 2022: BS 9 completed
Tue Jul 12 12:25:07 2022: BS 10 completed
Tue Jul 12 12:25:29 2022: BS 11 completed
Tue Jul 12 12:25:52 2022: BS 12 completed
Tue Jul 12 12:26:14 2022: BS 13 completed
Tue Jul 12 12:26:37 2022: BS 14 completed
Tue Jul 12 12:26:59 2022: BS 15 completed
Tue Jul 12 12:27:22 2022: BS 16 completed
Tue Jul 12 12:27:44 2022: BS 17 completed
Tue Jul 12 12:28:07 2022: BS 18 completed
Tue Jul 12 12:28:29 2022: BS 19 completed
Tue Jul 12 12:28:51 2022: BS 20 completed
Tue Jul 12 12:29:14 2022: BS 21 completed
Tue Jul 12 12:29:36 2022: BS 22 completed
Tue Jul 12 12:29:59 2022: BS 23 completed
Tue Jul 12 12:30:21 2022: BS 24 completed
Tue Jul 12 12:30:44 2022: BS 25 completed
Tue Jul 12 12:31:06 2022: BS 26 completed
Tue Jul 12 12:31:29 2022: BS 27 completed
Tue Jul 12 12:31:51 2022: BS 28 completed
Tue Jul 12 12:32:14 2022: BS 29 completed
Tue Jul 12 12:32:36 2022: BS 30 completed
Tue Jul 12 12:32:59 2022: BS 31 completed
Tue Jul 12 12:33:21 2022: BS 32 completed
Tue Jul 12 12:33:44 2022: BS 33 completed
Tue Jul 12 12:34:06 2022: BS 34 completed
Tue Jul 12 12:34:29 2022: BS 35 completed
Tue Jul 12 12:34:51 2022: BS 36 completed
Tue Jul 12 12:35:14 2022: BS 37 completed
Tue Jul 12 12:35:36 2022: BS 38 completed
Tue Jul 12 12:35:58 2022: BS 39 completed
Tue Jul 12 12:36:21 2022: BS 40 completed
Tue Jul 12 12:36:43 2022: BS 41 completed
Tue Jul 12 12:37:06 2022: BS 42 completed
Tue Jul 12 12:37:28 2022: BS 43 completed
Tue Jul 12 12:37:51 2022: BS 44 completed
Tue Jul 12 12:38:13 2022: BS 45 completed
Tue Jul 12 12:38:36 2022: BS 46 completed
Tue Jul 12 12:38:58 2022: BS 47 completed
Tue Jul 12 12:39:21 2022: BS 48 completed
Tue Jul 12 12:39:43 2022: BS 49 completed
Tue Jul 12 12:40:06 2022: BS 50 completed
Tue Jul 12 12:40:28 2022: BS 51 completed
Tue Jul 12 12:40:51 2022: BS 52 completed
Tue Jul 12 12:41:13 2022: BS 53 completed
Tue Jul 12 12:41:36 2022: BS 54 completed
Tue Jul 12 12:41:58 2022: BS 55 completed
Tue Jul 12 12:42:20 2022: BS 56 completed
Tue Jul 12 12:42:43 2022: BS 57 completed
Tue Jul 12 12:43:05 2022: BS 58 completed
Tue Jul 12 12:43:28 2022: BS 59 completed
Tue Jul 12 12:43:50 2022: BS 60 completed
Tue Jul 12 12:44:13 2022: BS 61 completed
Tue Jul 12 12:44:35 2022: BS 62 completed
Tue Jul 12 12:44:58 2022: BS 63 completed
Tue Jul 12 12:45:20 2022: BS 64 completed
Tue Jul 12 12:45:43 2022: BS 65 completed
Tue Jul 12 12:46:05 2022: BS 66 completed
Tue Jul 12 12:46:28 2022: BS 67 completed
Tue Jul 12 12:46:50 2022: BS 68 completed
Tue Jul 12 12:47:13 2022: BS 69 completed
Tue Jul 12 12:47:35 2022: BS 70 completed
Tue Jul 12 12:47:58 2022: BS 71 completed
Tue Jul 12 12:48:20 2022: BS 72 completed
Tue Jul 12 12:48:42 2022: BS 73 completed
