# Supplementary material for: Modulable Photocatalyzed Strategies for the Synthesis of α-C-Glycosyl Alanine Analogues via the Giese Reaction with Dehydroalanine Derivates
Source: Org Lett. 2023 Jun 22;25(26):4862–7. doi: 10.1021/acs.orglett.3c01660 (PMC10334469; doi:10.1021/acs.orglett.3c01660)
Supplement: Supplementary file 1 — ol3c01660_si_001.zip [file ol3c01660_si_001.zip › Spectra_Photoglyco_def/Spectra Scope/3ha/13C - 3ha/log]

Fri Sep  2 09:54:53 2022: Experiment started
Fri Sep  2 09:55:16 2022: BS 1 completed
Fri Sep  2 09:55:39 2022: BS 2 completed
Fri Sep  2 09:56:01 2022: BS 3 completed
Fri Sep  2 09:56:24 2022: BS 4 completed
Fri Sep  2 09:56:46 2022: BS 5 completed
Fri Sep  2 09:57:09 2022: BS 6 completed
Fri Sep  2 09:57:31 2022: BS 7 completed
Fri Sep  2 09:57:54 2022: BS 8 completed
Fri Sep  2 09:58:16 2022: BS 9 completed
Fri Sep  2 09:58:38 2022: BS 10 completed
Fri Sep  2 09:59:01 2022: BS 11 completed
Fri Sep  2 09:59:23 2022: BS 12 completed
Fri Sep  2 09:59:46 2022: BS 13 completed
Fri Sep  2 10:00:08 2022: BS 14 completed
Fri Sep  2 10:00:31 2022: BS 15 completed
Fri Sep  2 10:00:53 2022: BS 16 completed
Fri Sep  2 10:01:16 2022: BS 17 completed
Fri Sep  2 10:01:38 2022: BS 18 completed
Fri Sep  2 10:02:01 2022: BS 19 completed
Fri Sep  2 10:02:23 2022: BS 20 completed
Fri Sep  2 10:02:46 2022: BS 21 completed
Fri Sep  2 10:03:08 2022: BS 22 completed
Fri Sep  2 10:03:31 2022: BS 23 completed
Fri Sep  2 10:03:53 2022: BS 24 completed
Fri Sep  2 10:04:16 2022: BS 25 completed
Fri Sep  2 10:04:38 2022: BS 26 completed
Fri Sep  2 10:05:00 2022: BS 27 completed
Fri Sep  2 10:05:23 2022: BS 28 completed
Fri Sep  2 10:05:46 2022: BS 29 completed
Fri Sep  2 10:06:08 2022: BS 30 completed
Fri Sep  2 10:06:30 2022: BS 31 completed
Fri Sep  2 10:06:53 2022: BS 32 completed
Fri Sep  2 10:07:15 2022: BS 33 completed
Fri Sep  2 10:07:38 2022: BS 34 completed
Fri Sep  2 10:08:00 2022: BS 35 completed
Fri Sep  2 10:08:23 2022: BS 36 completed
Fri Sep  2 10:08:45 2022: BS 37 completed
Fri Sep  2 10:09:08 2022: BS 38 completed
Fri Sep  2 10:09:30 2022: BS 39 completed
Fri Sep  2 10:09:53 2022: BS 40 completed
Fri Sep  2 10:10:15 2022: BS 41 completed
Fri Sep  2 10:10:38 2022: BS 42 completed
Fri Sep  2 10:11:00 2022: BS 43 completed
Fri Sep  2 10:11:22 2022: BS 44 completed
Fri Sep  2 10:11:45 2022: BS 45 completed
Fri Sep  2 10:12:07 2022: BS 46 completed
Fri Sep  2 10:12:30 2022: BS 47 completed
Fri Sep  2 10:12:52 2022: BS 48 completed
Fri Sep  2 10:13:15 2022: BS 49 completed
Fri Sep  2 10:13:37 2022: BS 50 completed
Fri Sep  2 10:14:00 2022: BS 51 completed
Fri Sep  2 10:14:22 2022: BS 52 completed
Fri Sep  2 10:14:45 2022: BS 53 completed
Fri Sep  2 10:15:07 2022: BS 54 completed
Fri Sep  2 10:15:30 2022: BS 55 completed
Fri Sep  2 10:15:52 2022: BS 56 completed
Fri Sep  2 10:16:15 2022: BS 57 completed
Fri Sep  2 10:16:37 2022: BS 58 completed
Fri Sep  2 10:17:00 2022: BS 59 completed
Fri Sep  2 10:17:22 2022: BS 60 completed
Fri Sep  2 10:17:45 2022: BS 61 completed
Fri Sep  2 10:18:07 2022: BS 62 completed
Fri Sep  2 10:18:29 2022: BS 63 completed
Fri Sep  2 10:18:52 2022: BS 64 completed
Fri Sep  2 10:19:14 2022: BS 65 completed
Fri Sep  2 10:19:37 2022: BS 66 completed
Fri Sep  2 10:19:59 2022: BS 67 completed
Fri Sep  2 10:20:22 2022: BS 68 completed
Fri Sep  2 10:20:44 2022: BS 69 completed
Fri Sep  2 10:21:07 2022: BS 70 completed
Fri Sep  2 10:21:29 2022: BS 71 completed
Fri Sep  2 10:21:52 2022: BS 72 completed
Fri Sep  2 10:22:14 2022: BS 73 completed
Fri Sep  2 10:22:37 2022: BS 74 completed
Fri Sep  2 10:22:59 2022: BS 75 completed
Fri Sep  2 10:23:22 2022: BS 76 completed
Fri Sep  2 10:23:44 2022: BS 77 completed
Fri Sep  2 10:24:07 2022: BS 78 completed
Fri Sep  2 10:24:29 2022: BS 79 completed
Fri Sep  2 10:24:51 2022: BS 80 completed
Fri Sep  2 10:25:14 2022: BS 81 completed
Fri Sep  2 10:25:36 2022: BS 82 completed
Fri Sep  2 10:25:59 2022: BS 83 completed
Fri Sep  2 10:26:21 2022: BS 84 completed
Fri Sep  2 10:26:44 2022: BS 85 completed
Fri Sep  2 10:27:06 2022: BS 86 completed
Fri Sep  2 10:27:29 2022: BS 87 completed
Fri Sep  2 10:27:51 2022: BS 88 completed
Fri Sep  2 10:28:14 2022: BS 89 completed
Fri Sep  2 10:28:36 2022: BS 90 completed
Fri Sep  2 10:28:59 2022: BS 91 completed
Fri Sep  2 10:29:21 2022: BS 92 completed
Fri Sep  2 10:29:44 2022: BS 93 completed
Fri Sep  2 10:30:06 2022: BS 94 completed
Fri Sep  2 10:30:29 2022: BS 95 completed
Fri Sep  2 10:30:51 2022: BS 96 completed
Fri Sep  2 10:31:13 2022: BS 97 completed
Fri Sep  2 10:31:36 2022: BS 98 completed
Fri Sep  2 10:31:58 2022: BS 99 completed
Fri Sep  2 10:32:21 2022: BS 100 completed
Fri Sep  2 10:32:43 2022: BS 101 completed
Fri Sep  2 10:33:06 2022: BS 102 completed
Fri Sep  2 10:33:28 2022: BS 103 completed
Fri Sep  2 10:33:51 2022: BS 104 completed
Fri Sep  2 10:34:13 2022: BS 105 completed
Fri Sep  2 10:34:36 2022: BS 106 completed
Fri Sep  2 10:34:58 2022: BS 107 completed
Fri Sep  2 10:35:21 2022: BS 108 completed
Fri Sep  2 10:35:43 2022: BS 109 completed
Fri Sep  2 10:36:06 2022: BS 110 completed
Fri Sep  2 10:36:28 2022: BS 111 completed
Fri Sep  2 10:36:51 2022: BS 112 completed
Fri Sep  2 10:37:13 2022: BS 113 completed
Fri Sep  2 10:37:35 2022: BS 114 completed
Fri Sep  2 10:37:58 2022: BS 115 completed
Fri Sep  2 10:38:20 2022: BS 116 completed
Fri Sep  2 10:38:43 2022: BS 117 completed
Fri Sep  2 10:39:05 2022: BS 118 completed
Fri Sep  2 10:39:28 2022: BS 119 completed
Fri Sep  2 10:39:50 2022: BS 120 completed
Fri Sep  2 10:40:13 2022: BS 121 completed
Fri Sep  2 10:40:35 2022: BS 122 completed
Fri Sep  2 10:40:58 2022: BS 123 completed
Fri Sep  2 10:41:20 2022: BS 124 completed
Fri Sep  2 10:41:43 2022: BS 125 completed
Fri Sep  2 10:42:05 2022: BS 126 completed
Fri Sep  2 10:42:28 2022: BS 127 completed
Fri Sep  2 10:42:50 2022: BS 128 completed
Fri Sep  2 10:43:13 2022: BS 129 completed
Fri Sep  2 10:43:35 2022: BS 130 completed
Fri Sep  2 10:43:57 2022: BS 131 completed
Fri Sep  2 10:44:20 2022: BS 132 completed
Fri Sep  2 10:44:42 2022: BS 133 completed
Fri Sep  2 10:45:05 2022: BS 134 completed
Fri Sep  2 10:45:27 2022: BS 135 completed
Fri Sep  2 10:45:50 2022: BS 136 completed
Fri Sep  2 10:46:12 2022: BS 137 completed
Fri Sep  2 10:46:35 2022: BS 138 completed
Fri Sep  2 10:46:57 2022: BS 139 completed
Fri Sep  2 10:47:20 2022: BS 140 completed
Fri Sep  2 10:47:42 2022: BS 141 completed
Fri Sep  2 10:48:05 2022: BS 142 completed
