# Supplementary material for: Modulable Photocatalyzed Strategies for the Synthesis of α-C-Glycosyl Alanine Analogues via the Giese Reaction with Dehydroalanine Derivates
Source: Org Lett. 2023 Jun 22;25(26):4862–7. doi: 10.1021/acs.orglett.3c01660 (PMC10334469; doi:10.1021/acs.orglett.3c01660)
Supplement: Supplementary file 1 — ol3c01660_si_001.zip [file ol3c01660_si_001.zip › Spectra_Photoglyco_def/Spectra Scope/3aa/13C - 3aa/log]

Fri Apr 14 10:33:31 2023: Experiment started
Fri Apr 14 10:33:54 2023: BS 1 completed
Fri Apr 14 10:34:17 2023: BS 2 completed
Fri Apr 14 10:34:39 2023: BS 3 completed
Fri Apr 14 10:35:02 2023: BS 4 completed
Fri Apr 14 10:35:24 2023: BS 5 completed
Fri Apr 14 10:35:47 2023: BS 6 completed
Fri Apr 14 10:36:09 2023: BS 7 completed
Fri Apr 14 10:36:31 2023: BS 8 completed
Fri Apr 14 10:36:54 2023: BS 9 completed
Fri Apr 14 10:37:16 2023: BS 10 completed
Fri Apr 14 10:37:39 2023: BS 11 completed
Fri Apr 14 10:38:01 2023: BS 12 completed
Fri Apr 14 10:38:24 2023: BS 13 completed
Fri Apr 14 10:38:46 2023: BS 14 completed
Fri Apr 14 10:39:09 2023: BS 15 completed
Fri Apr 14 10:39:31 2023: BS 16 completed
Fri Apr 14 10:39:54 2023: BS 17 completed
Fri Apr 14 10:40:16 2023: BS 18 completed
Fri Apr 14 10:40:39 2023: BS 19 completed
Fri Apr 14 10:41:01 2023: BS 20 completed
Fri Apr 14 10:41:24 2023: BS 21 completed
Fri Apr 14 10:41:46 2023: BS 22 completed
Fri Apr 14 10:42:09 2023: BS 23 completed
Fri Apr 14 10:42:31 2023: BS 24 completed
Fri Apr 14 10:42:54 2023: BS 25 completed
Fri Apr 14 10:43:16 2023: BS 26 completed
Fri Apr 14 10:43:38 2023: BS 27 completed
Fri Apr 14 10:44:01 2023: BS 28 completed
Fri Apr 14 10:44:23 2023: BS 29 completed
Fri Apr 14 10:44:46 2023: BS 30 completed
Fri Apr 14 10:45:08 2023: BS 31 completed
Fri Apr 14 10:45:31 2023: BS 32 completed
Fri Apr 14 10:45:53 2023: BS 33 completed
Fri Apr 14 10:46:16 2023: BS 34 completed
Fri Apr 14 10:46:38 2023: BS 35 completed
Fri Apr 14 10:47:01 2023: BS 36 completed
Fri Apr 14 10:47:23 2023: BS 37 completed
Fri Apr 14 10:47:46 2023: BS 38 completed
Fri Apr 14 10:48:08 2023: BS 39 completed
Fri Apr 14 10:48:31 2023: BS 40 completed
Fri Apr 14 10:48:53 2023: BS 41 completed
Fri Apr 14 10:49:15 2023: BS 42 completed
Fri Apr 14 10:49:38 2023: BS 43 completed
Fri Apr 14 10:50:00 2023: BS 44 completed
Fri Apr 14 10:50:23 2023: BS 45 completed
Fri Apr 14 10:50:45 2023: BS 46 completed
Fri Apr 14 10:51:08 2023: BS 47 completed
Fri Apr 14 10:51:30 2023: BS 48 completed
Fri Apr 14 10:51:53 2023: BS 49 completed
Fri Apr 14 10:52:15 2023: BS 50 completed
Fri Apr 14 10:52:38 2023: BS 51 completed
Fri Apr 14 10:53:00 2023: BS 52 completed
Fri Apr 14 10:53:23 2023: BS 53 completed
Fri Apr 14 10:53:45 2023: BS 54 completed
Fri Apr 14 10:54:08 2023: BS 55 completed
Fri Apr 14 10:54:30 2023: BS 56 completed
Fri Apr 14 10:54:53 2023: BS 57 completed
Fri Apr 14 10:55:15 2023: BS 58 completed
Fri Apr 14 10:55:37 2023: BS 59 completed
Fri Apr 14 10:56:00 2023: BS 60 completed
Fri Apr 14 10:56:22 2023: BS 61 completed
Fri Apr 14 10:56:45 2023: BS 62 completed
Fri Apr 14 10:57:07 2023: BS 63 completed
Fri Apr 14 10:57:30 2023: BS 64 completed
Fri Apr 14 10:57:52 2023: BS 65 completed
Fri Apr 14 10:58:15 2023: BS 66 completed
Fri Apr 14 10:58:37 2023: BS 67 completed
Fri Apr 14 10:59:00 2023: BS 68 completed
Fri Apr 14 10:59:22 2023: BS 69 completed
Fri Apr 14 10:59:45 2023: BS 70 completed
Fri Apr 14 11:00:07 2023: BS 71 completed
Fri Apr 14 11:00:30 2023: BS 72 completed
Fri Apr 14 11:00:52 2023: BS 73 completed
Fri Apr 14 11:01:15 2023: BS 74 completed
Fri Apr 14 11:01:37 2023: BS 75 completed
Fri Apr 14 11:01:59 2023: BS 76 completed
Fri Apr 14 11:02:22 2023: BS 77 completed
Fri Apr 14 11:02:44 2023: BS 78 completed
Fri Apr 14 11:03:07 2023: BS 79 completed
Fri Apr 14 11:03:29 2023: BS 80 completed
Fri Apr 14 11:03:52 2023: BS 81 completed
Fri Apr 14 11:04:14 2023: BS 82 completed
Fri Apr 14 11:04:37 2023: BS 83 completed
Fri Apr 14 11:04:59 2023: BS 84 completed
Fri Apr 14 11:05:22 2023: BS 85 completed
Fri Apr 14 11:05:44 2023: BS 86 completed
Fri Apr 14 11:06:07 2023: BS 87 completed
Fri Apr 14 11:06:29 2023: BS 88 completed
Fri Apr 14 11:06:52 2023: BS 89 completed
Fri Apr 14 11:07:14 2023: BS 90 completed
Fri Apr 14 11:07:37 2023: BS 91 completed
Fri Apr 14 11:07:59 2023: BS 92 completed
Fri Apr 14 11:08:21 2023: BS 93 completed
Fri Apr 14 11:08:44 2023: BS 94 completed
Fri Apr 14 11:09:06 2023: BS 95 completed
Fri Apr 14 11:09:29 2023: BS 96 completed
Fri Apr 14 11:09:51 2023: BS 97 completed
Fri Apr 14 11:10:14 2023: BS 98 completed
Fri Apr 14 11:10:36 2023: BS 99 completed
Fri Apr 14 11:10:59 2023: BS 100 completed
Fri Apr 14 11:11:21 2023: BS 101 completed
Fri Apr 14 11:11:44 2023: BS 102 completed
Fri Apr 14 11:12:06 2023: BS 103 completed
Fri Apr 14 11:12:29 2023: BS 104 completed
Fri Apr 14 11:12:51 2023: BS 105 completed
Fri Apr 14 11:13:14 2023: BS 106 completed
Fri Apr 14 11:13:36 2023: BS 107 completed
Fri Apr 14 11:13:59 2023: BS 108 completed
Fri Apr 14 11:14:21 2023: BS 109 completed
Fri Apr 14 11:14:43 2023: BS 110 completed
Fri Apr 14 11:15:06 2023: BS 111 completed
Fri Apr 14 11:15:28 2023: BS 112 completed
Fri Apr 14 11:15:51 2023: BS 113 completed
Fri Apr 14 11:16:13 2023: BS 114 completed
Fri Apr 14 11:16:36 2023: BS 115 completed
Fri Apr 14 11:16:58 2023: BS 116 completed
Fri Apr 14 11:17:21 2023: BS 117 completed
Fri Apr 14 11:17:43 2023: BS 118 completed
Fri Apr 14 11:18:06 2023: BS 119 completed
Fri Apr 14 11:18:11 2023: Acquisition aborted
