# Supplementary material for: Modulable Photocatalyzed Strategies for the Synthesis of α-C-Glycosyl Alanine Analogues via the Giese Reaction with Dehydroalanine Derivates
Source: Org Lett. 2023 Jun 22;25(26):4862–7. doi: 10.1021/acs.orglett.3c01660 (PMC10334469; doi:10.1021/acs.orglett.3c01660)
Supplement: Supplementary file 1 — ol3c01660_si_001.zip [file ol3c01660_si_001.zip › Spectra_Photoglyco_def/Spectra Scope/3aa/1H - 3aa/log]

Fri Apr 14 10:16:28 2023: Experiment started
Fri Apr 14 10:17:02 2023: BS 1 completed
Fri Apr 14 10:17:26 2023: BS 2 completed
Fri Apr 14 10:17:50 2023: BS 3 completed
Fri Apr 14 10:18:14 2023: BS 4 completed
Fri Apr 14 10:18:38 2023: BS 5 completed
Fri Apr 14 10:19:02 2023: BS 6 completed
Fri Apr 14 10:19:26 2023: BS 7 completed
Fri Apr 14 10:19:28 2023: Acquisition aborted
