# Supplementary material for: Modulable Photocatalyzed Strategies for the Synthesis of α-C-Glycosyl Alanine Analogues via the Giese Reaction with Dehydroalanine Derivates
Source: Org Lett. 2023 Jun 22;25(26):4862–7. doi: 10.1021/acs.orglett.3c01660 (PMC10334469; doi:10.1021/acs.orglett.3c01660)
Supplement: Supplementary file 1 — ol3c01660_si_001.zip [file ol3c01660_si_001.zip › Spectra_Photoglyco_def/Spectra Scope/3af/13C - 3af/log]

Thu Feb 16 16:48:00 2023: Experiment started
Thu Feb 16 16:48:29 2023: BS 1 completed
Thu Feb 16 16:48:51 2023: BS 2 completed
Thu Feb 16 16:49:14 2023: BS 3 completed
Thu Feb 16 16:49:36 2023: BS 4 completed
Thu Feb 16 16:49:59 2023: BS 5 completed
Thu Feb 16 16:50:21 2023: BS 6 completed
Thu Feb 16 16:50:44 2023: BS 7 completed
Thu Feb 16 16:51:06 2023: BS 8 completed
Thu Feb 16 16:51:29 2023: BS 9 completed
Thu Feb 16 16:51:51 2023: BS 10 completed
Thu Feb 16 16:52:14 2023: BS 11 completed
Thu Feb 16 16:52:36 2023: BS 12 completed
Thu Feb 16 16:52:59 2023: BS 13 completed
Thu Feb 16 16:53:21 2023: BS 14 completed
Thu Feb 16 16:53:44 2023: BS 15 completed
Thu Feb 16 16:54:06 2023: BS 16 completed
Thu Feb 16 16:54:29 2023: BS 17 completed
Thu Feb 16 16:54:51 2023: BS 18 completed
Thu Feb 16 16:55:13 2023: BS 19 completed
Thu Feb 16 16:55:36 2023: BS 20 completed
Thu Feb 16 16:55:58 2023: BS 21 completed
Thu Feb 16 16:56:21 2023: BS 22 completed
Thu Feb 16 16:56:43 2023: BS 23 completed
Thu Feb 16 16:57:06 2023: BS 24 completed
Thu Feb 16 16:57:26 2023: Acquisition aborted
