# Supplementary material for: Modulable Photocatalyzed Strategies for the Synthesis of α-C-Glycosyl Alanine Analogues via the Giese Reaction with Dehydroalanine Derivates
Source: Org Lett. 2023 Jun 22;25(26):4862–7. doi: 10.1021/acs.orglett.3c01660 (PMC10334469; doi:10.1021/acs.orglett.3c01660)
Supplement: Supplementary file 1 — ol3c01660_si_001.zip [file ol3c01660_si_001.zip › Spectra_Photoglyco_def/Spectra Scope/3af/1H - 3af/log]

Thu Feb 16 11:53:11 2023: Experiment started
Thu Feb 16 11:53:50 2023: BS 1 completed
Thu Feb 16 11:54:15 2023: BS 2 completed
Thu Feb 16 11:54:41 2023: BS 3 completed
Thu Feb 16 11:55:06 2023: BS 4 completed
Thu Feb 16 11:55:22 2023: Acquisition aborted
