# Supplementary material for: Modulable Photocatalyzed Strategies for the Synthesis of α-C-Glycosyl Alanine Analogues via the Giese Reaction with Dehydroalanine Derivates
Source: Org Lett. 2023 Jun 22;25(26):4862–7. doi: 10.1021/acs.orglett.3c01660 (PMC10334469; doi:10.1021/acs.orglett.3c01660)
Supplement: Supplementary file 1 — ol3c01660_si_001.zip [file ol3c01660_si_001.zip › Spectra_Photoglyco_def/Spectra Scope/3ea/13C - 3ea/log]

Wed Apr  5 11:39:54 2023: Experiment started
Wed Apr  5 11:40:17 2023: BS 1 completed
Wed Apr  5 11:40:40 2023: BS 2 completed
Wed Apr  5 11:41:02 2023: BS 3 completed
Wed Apr  5 11:41:25 2023: BS 4 completed
Wed Apr  5 11:41:47 2023: BS 5 completed
Wed Apr  5 11:42:10 2023: BS 6 completed
Wed Apr  5 11:42:32 2023: BS 7 completed
Wed Apr  5 11:42:55 2023: BS 8 completed
Wed Apr  5 11:43:17 2023: BS 9 completed
Wed Apr  5 11:43:40 2023: BS 10 completed
Wed Apr  5 11:44:02 2023: BS 11 completed
Wed Apr  5 11:44:25 2023: BS 12 completed
Wed Apr  5 11:44:47 2023: BS 13 completed
Wed Apr  5 11:45:09 2023: BS 14 completed
Wed Apr  5 11:45:32 2023: BS 15 completed
Wed Apr  5 11:45:54 2023: BS 16 completed
Wed Apr  5 11:46:17 2023: BS 17 completed
Wed Apr  5 11:46:39 2023: BS 18 completed
Wed Apr  5 11:47:02 2023: BS 19 completed
Wed Apr  5 11:47:24 2023: BS 20 completed
Wed Apr  5 11:47:47 2023: BS 21 completed
Wed Apr  5 11:48:09 2023: BS 22 completed
Wed Apr  5 11:48:32 2023: BS 23 completed
Wed Apr  5 11:48:54 2023: BS 24 completed
Wed Apr  5 11:49:17 2023: BS 25 completed
Wed Apr  5 11:49:39 2023: BS 26 completed
Wed Apr  5 11:50:02 2023: BS 27 completed
Wed Apr  5 11:50:24 2023: BS 28 completed
Wed Apr  5 11:50:46 2023: BS 29 completed
Wed Apr  5 11:51:09 2023: BS 30 completed
Wed Apr  5 11:51:31 2023: BS 31 completed
Wed Apr  5 11:51:54 2023: BS 32 completed
Wed Apr  5 11:52:16 2023: BS 33 completed
Wed Apr  5 11:52:39 2023: BS 34 completed
Wed Apr  5 11:53:01 2023: BS 35 completed
Wed Apr  5 11:53:24 2023: BS 36 completed
Wed Apr  5 11:53:46 2023: BS 37 completed
Wed Apr  5 11:54:09 2023: BS 38 completed
Wed Apr  5 11:54:31 2023: BS 39 completed
Wed Apr  5 11:54:54 2023: BS 40 completed
Wed Apr  5 11:55:16 2023: BS 41 completed
Wed Apr  5 11:55:39 2023: BS 42 completed
Wed Apr  5 11:56:01 2023: BS 43 completed
Wed Apr  5 11:56:24 2023: BS 44 completed
Wed Apr  5 11:56:46 2023: BS 45 completed
Wed Apr  5 11:57:08 2023: BS 46 completed
Wed Apr  5 11:57:31 2023: BS 47 completed
Wed Apr  5 11:57:53 2023: BS 48 completed
Wed Apr  5 11:58:16 2023: BS 49 completed
Wed Apr  5 11:58:38 2023: BS 50 completed
Wed Apr  5 11:59:01 2023: BS 51 completed
Wed Apr  5 11:59:23 2023: BS 52 completed
Wed Apr  5 11:59:46 2023: BS 53 completed
Wed Apr  5 12:00:08 2023: BS 54 completed
Wed Apr  5 12:00:31 2023: BS 55 completed
Wed Apr  5 12:00:53 2023: BS 56 completed
Wed Apr  5 12:01:16 2023: BS 57 completed
Wed Apr  5 12:01:38 2023: BS 58 completed
Wed Apr  5 12:02:01 2023: BS 59 completed
Wed Apr  5 12:02:23 2023: BS 60 completed
Wed Apr  5 12:02:46 2023: BS 61 completed
Wed Apr  5 12:03:08 2023: BS 62 completed
Wed Apr  5 12:03:31 2023: BS 63 completed
Wed Apr  5 12:03:53 2023: Acquisition complete
