# Supplementary material for: Modulable Photocatalyzed Strategies for the Synthesis of α-C-Glycosyl Alanine Analogues via the Giese Reaction with Dehydroalanine Derivates
Source: Org Lett. 2023 Jun 22;25(26):4862–7. doi: 10.1021/acs.orglett.3c01660 (PMC10334469; doi:10.1021/acs.orglett.3c01660)
Supplement: Supplementary file 1 — ol3c01660_si_001.zip [file ol3c01660_si_001.zip › Spectra_Photoglyco_def/Spectra Scope/3fa/1H - 3fa/log]

Fri Sep  2 12:41:28 2022: Experiment started
Fri Sep  2 12:42:02 2022: BS 1 completed
Fri Sep  2 12:42:26 2022: BS 2 completed
Fri Sep  2 12:42:47 2022: Acquisition aborted
