# Supplementary material for: Modulable Photocatalyzed Strategies for the Synthesis of α-C-Glycosyl Alanine Analogues via the Giese Reaction with Dehydroalanine Derivates
Source: Org Lett. 2023 Jun 22;25(26):4862–7. doi: 10.1021/acs.orglett.3c01660 (PMC10334469; doi:10.1021/acs.orglett.3c01660)
Supplement: Supplementary file 1 — ol3c01660_si_001.zip [file ol3c01660_si_001.zip › Spectra_Photoglyco_def/Spectra Scope/3fa/13C - 3fa/log]

Mon Sep  5 11:13:21 2022: Experiment started
Mon Sep  5 11:13:44 2022: BS 1 completed
Mon Sep  5 11:14:07 2022: BS 2 completed
Mon Sep  5 11:14:29 2022: BS 3 completed
Mon Sep  5 11:14:52 2022: BS 4 completed
Mon Sep  5 11:15:14 2022: BS 5 completed
Mon Sep  5 11:15:37 2022: BS 6 completed
Mon Sep  5 11:15:59 2022: BS 7 completed
Mon Sep  5 11:16:22 2022: BS 8 completed
Mon Sep  5 11:16:44 2022: BS 9 completed
Mon Sep  5 11:17:07 2022: BS 10 completed
Mon Sep  5 11:17:29 2022: BS 11 completed
Mon Sep  5 11:17:51 2022: BS 12 completed
Mon Sep  5 11:18:14 2022: BS 13 completed
Mon Sep  5 11:18:36 2022: BS 14 completed
Mon Sep  5 11:18:59 2022: BS 15 completed
Mon Sep  5 11:19:21 2022: BS 16 completed
Mon Sep  5 11:19:44 2022: BS 17 completed
Mon Sep  5 11:20:06 2022: BS 18 completed
Mon Sep  5 11:20:29 2022: BS 19 completed
Mon Sep  5 11:20:51 2022: BS 20 completed
Mon Sep  5 11:21:14 2022: BS 21 completed
Mon Sep  5 11:21:36 2022: BS 22 completed
Mon Sep  5 11:21:59 2022: BS 23 completed
Mon Sep  5 11:22:21 2022: BS 24 completed
Mon Sep  5 11:22:44 2022: BS 25 completed
Mon Sep  5 11:23:06 2022: BS 26 completed
Mon Sep  5 11:23:29 2022: BS 27 completed
Mon Sep  5 11:23:51 2022: BS 28 completed
Mon Sep  5 11:24:13 2022: BS 29 completed
Mon Sep  5 11:24:36 2022: BS 30 completed
Mon Sep  5 11:24:58 2022: BS 31 completed
Mon Sep  5 11:25:21 2022: BS 32 completed
Mon Sep  5 11:25:43 2022: BS 33 completed
Mon Sep  5 11:26:06 2022: BS 34 completed
Mon Sep  5 11:26:28 2022: BS 35 completed
Mon Sep  5 11:26:51 2022: BS 36 completed
Mon Sep  5 11:27:13 2022: BS 37 completed
Mon Sep  5 11:27:36 2022: BS 38 completed
Mon Sep  5 11:27:58 2022: BS 39 completed
Mon Sep  5 11:28:21 2022: BS 40 completed
Mon Sep  5 11:28:43 2022: BS 41 completed
Mon Sep  5 11:29:06 2022: BS 42 completed
Mon Sep  5 11:29:28 2022: BS 43 completed
Mon Sep  5 11:29:51 2022: BS 44 completed
Mon Sep  5 11:30:13 2022: BS 45 completed
Mon Sep  5 11:30:35 2022: BS 46 completed
Mon Sep  5 11:30:58 2022: BS 47 completed
Mon Sep  5 11:31:20 2022: BS 48 completed
Mon Sep  5 11:31:43 2022: BS 49 completed
Mon Sep  5 11:32:05 2022: BS 50 completed
Mon Sep  5 11:32:28 2022: BS 51 completed
Mon Sep  5 11:32:50 2022: BS 52 completed
Mon Sep  5 11:33:13 2022: BS 53 completed
Mon Sep  5 11:33:35 2022: BS 54 completed
Mon Sep  5 11:33:58 2022: BS 55 completed
Mon Sep  5 11:34:20 2022: BS 56 completed
Mon Sep  5 11:34:43 2022: BS 57 completed
Mon Sep  5 11:35:05 2022: BS 58 completed
Mon Sep  5 11:35:28 2022: BS 59 completed
Mon Sep  5 11:35:50 2022: BS 60 completed
Mon Sep  5 11:36:13 2022: BS 61 completed
Mon Sep  5 11:36:35 2022: BS 62 completed
Mon Sep  5 11:36:58 2022: BS 63 completed
Mon Sep  5 11:37:20 2022: BS 64 completed
Mon Sep  5 11:37:42 2022: BS 65 completed
Mon Sep  5 11:38:05 2022: BS 66 completed
Mon Sep  5 11:38:27 2022: BS 67 completed
Mon Sep  5 11:38:50 2022: BS 68 completed
Mon Sep  5 11:39:12 2022: BS 69 completed
Mon Sep  5 11:39:35 2022: BS 70 completed
Mon Sep  5 11:39:57 2022: BS 71 completed
Mon Sep  5 11:40:20 2022: BS 72 completed
Mon Sep  5 11:40:42 2022: BS 73 completed
Mon Sep  5 11:41:05 2022: BS 74 completed
Mon Sep  5 11:41:27 2022: BS 75 completed
Mon Sep  5 11:41:50 2022: BS 76 completed
Mon Sep  5 11:42:12 2022: BS 77 completed
Mon Sep  5 11:42:35 2022: BS 78 completed
Mon Sep  5 11:42:57 2022: BS 79 completed
Mon Sep  5 11:43:19 2022: BS 80 completed
Mon Sep  5 11:43:42 2022: BS 81 completed
Mon Sep  5 11:44:04 2022: BS 82 completed
Mon Sep  5 11:44:27 2022: BS 83 completed
Mon Sep  5 11:44:49 2022: BS 84 completed
Mon Sep  5 11:45:12 2022: BS 85 completed
Mon Sep  5 11:45:34 2022: BS 86 completed
Mon Sep  5 11:45:57 2022: BS 87 completed
Mon Sep  5 11:46:19 2022: BS 88 completed
Mon Sep  5 11:46:42 2022: BS 89 completed
Mon Sep  5 11:47:04 2022: BS 90 completed
Mon Sep  5 11:47:27 2022: BS 91 completed
Mon Sep  5 11:47:49 2022: BS 92 completed
Mon Sep  5 11:48:12 2022: BS 93 completed
Mon Sep  5 11:48:34 2022: BS 94 completed
Mon Sep  5 11:48:57 2022: BS 95 completed
Mon Sep  5 11:49:19 2022: BS 96 completed
Mon Sep  5 11:49:41 2022: BS 97 completed
Mon Sep  5 11:50:04 2022: BS 98 completed
Mon Sep  5 11:50:26 2022: BS 99 completed
Mon Sep  5 11:50:49 2022: BS 100 completed
Mon Sep  5 11:51:11 2022: BS 101 completed
Mon Sep  5 11:51:34 2022: BS 102 completed
Mon Sep  5 11:51:56 2022: BS 103 completed
Mon Sep  5 11:52:19 2022: BS 104 completed
Mon Sep  5 11:52:41 2022: BS 105 completed
Mon Sep  5 11:53:04 2022: BS 106 completed
Mon Sep  5 11:53:26 2022: BS 107 completed
Mon Sep  5 11:53:49 2022: BS 108 completed
Mon Sep  5 11:54:11 2022: BS 109 completed
Mon Sep  5 11:54:34 2022: BS 110 completed
Mon Sep  5 11:54:56 2022: BS 111 completed
Mon Sep  5 11:55:19 2022: BS 112 completed
Mon Sep  5 11:55:41 2022: BS 113 completed
Mon Sep  5 11:56:03 2022: BS 114 completed
Mon Sep  5 11:56:26 2022: BS 115 completed
Mon Sep  5 11:56:48 2022: BS 116 completed
Mon Sep  5 11:57:11 2022: BS 117 completed
Mon Sep  5 11:57:33 2022: BS 118 completed
Mon Sep  5 11:57:56 2022: BS 119 completed
Mon Sep  5 11:58:18 2022: BS 120 completed
Mon Sep  5 11:58:41 2022: BS 121 completed
Mon Sep  5 11:59:03 2022: BS 122 completed
Mon Sep  5 11:59:26 2022: BS 123 completed
Mon Sep  5 11:59:48 2022: BS 124 completed
Mon Sep  5 12:00:11 2022: BS 125 completed
Mon Sep  5 12:00:33 2022: BS 126 completed
Mon Sep  5 12:00:56 2022: BS 127 completed
Mon Sep  5 12:01:18 2022: BS 128 completed
Mon Sep  5 12:01:41 2022: BS 129 completed
Mon Sep  5 12:02:03 2022: BS 130 completed
Mon Sep  5 12:02:25 2022: BS 131 completed
Mon Sep  5 12:02:48 2022: BS 132 completed
Mon Sep  5 12:03:10 2022: BS 133 completed
Mon Sep  5 12:03:33 2022: BS 134 completed
Mon Sep  5 12:03:55 2022: BS 135 completed
Mon Sep  5 12:04:18 2022: BS 136 completed
Mon Sep  5 12:04:40 2022: BS 137 completed
Mon Sep  5 12:05:03 2022: BS 138 completed
Mon Sep  5 12:05:25 2022: BS 139 completed
Mon Sep  5 12:05:48 2022: BS 140 completed
Mon Sep  5 12:06:10 2022: BS 141 completed
Mon Sep  5 12:06:33 2022: BS 142 completed
Mon Sep  5 12:06:55 2022: BS 143 completed
Mon Sep  5 12:07:18 2022: BS 144 completed
Mon Sep  5 12:07:40 2022: BS 145 completed
Mon Sep  5 12:08:03 2022: BS 146 completed
Mon Sep  5 12:08:25 2022: BS 147 completed
Mon Sep  5 12:08:47 2022: BS 148 completed
Mon Sep  5 12:09:10 2022: BS 149 completed
Mon Sep  5 12:09:32 2022: BS 150 completed
Mon Sep  5 12:09:55 2022: BS 151 completed
Mon Sep  5 12:10:17 2022: BS 152 completed
Mon Sep  5 12:10:40 2022: BS 153 completed
Mon Sep  5 12:11:02 2022: BS 154 completed
Mon Sep  5 12:11:25 2022: BS 155 completed
Mon Sep  5 12:11:47 2022: BS 156 completed
Mon Sep  5 12:12:10 2022: BS 157 completed
Mon Sep  5 12:12:32 2022: BS 158 completed
Mon Sep  5 12:12:55 2022: BS 159 completed
Mon Sep  5 12:13:17 2022: BS 160 completed
Mon Sep  5 12:13:40 2022: BS 161 completed
Mon Sep  5 12:14:02 2022: BS 162 completed
Mon Sep  5 12:14:25 2022: BS 163 completed
Mon Sep  5 12:14:47 2022: BS 164 completed
Mon Sep  5 12:15:10 2022: BS 165 completed
Mon Sep  5 12:15:32 2022: BS 166 completed
Mon Sep  5 12:15:54 2022: BS 167 completed
Mon Sep  5 12:16:17 2022: BS 168 completed
Mon Sep  5 12:16:39 2022: BS 169 completed
Mon Sep  5 12:17:02 2022: BS 170 completed
Mon Sep  5 12:17:24 2022: BS 171 completed
Mon Sep  5 12:17:47 2022: BS 172 completed
Mon Sep  5 12:18:09 2022: BS 173 completed
Mon Sep  5 12:18:32 2022: BS 174 completed
Mon Sep  5 12:18:54 2022: BS 175 completed
Mon Sep  5 12:19:17 2022: BS 176 completed
Mon Sep  5 12:19:39 2022: BS 177 completed
Mon Sep  5 12:20:02 2022: BS 178 completed
Mon Sep  5 12:20:24 2022: BS 179 completed
Mon Sep  5 12:20:47 2022: BS 180 completed
Mon Sep  5 12:21:09 2022: BS 181 completed
Mon Sep  5 12:21:32 2022: BS 182 completed
Mon Sep  5 12:21:54 2022: BS 183 completed
Mon Sep  5 12:22:16 2022: BS 184 completed
