# Supplementary material for: Modulable Photocatalyzed Strategies for the Synthesis of α-C-Glycosyl Alanine Analogues via the Giese Reaction with Dehydroalanine Derivates
Source: Org Lett. 2023 Jun 22;25(26):4862–7. doi: 10.1021/acs.orglett.3c01660 (PMC10334469; doi:10.1021/acs.orglett.3c01660)
Supplement: Supplementary file 1 — ol3c01660_si_001.zip [file ol3c01660_si_001.zip › Spectra_Photoglyco_def/Spectra Scope/3ga/13C - 3ga/log]

Tue Jul 19 08:24:20 2022: Experiment started
Tue Jul 19 08:24:43 2022: BS 1 completed
Tue Jul 19 08:25:06 2022: BS 2 completed
Tue Jul 19 08:25:28 2022: BS 3 completed
Tue Jul 19 08:25:50 2022: BS 4 completed
Tue Jul 19 08:26:13 2022: BS 5 completed
Tue Jul 19 08:26:35 2022: BS 6 completed
Tue Jul 19 08:26:58 2022: BS 7 completed
Tue Jul 19 08:27:20 2022: BS 8 completed
Tue Jul 19 08:27:43 2022: BS 9 completed
Tue Jul 19 08:28:05 2022: BS 10 completed
Tue Jul 19 08:28:28 2022: BS 11 completed
Tue Jul 19 08:28:50 2022: BS 12 completed
Tue Jul 19 08:29:13 2022: BS 13 completed
Tue Jul 19 08:29:35 2022: BS 14 completed
Tue Jul 19 08:29:58 2022: BS 15 completed
Tue Jul 19 08:30:20 2022: BS 16 completed
Tue Jul 19 08:30:43 2022: BS 17 completed
Tue Jul 19 08:31:05 2022: BS 18 completed
Tue Jul 19 08:31:28 2022: BS 19 completed
Tue Jul 19 08:31:50 2022: BS 20 completed
Tue Jul 19 08:32:12 2022: BS 21 completed
Tue Jul 19 08:32:35 2022: BS 22 completed
Tue Jul 19 08:32:57 2022: BS 23 completed
Tue Jul 19 08:33:20 2022: BS 24 completed
Tue Jul 19 08:33:42 2022: BS 25 completed
Tue Jul 19 08:34:05 2022: BS 26 completed
Tue Jul 19 08:34:27 2022: BS 27 completed
Tue Jul 19 08:34:50 2022: BS 28 completed
Tue Jul 19 08:35:12 2022: BS 29 completed
Tue Jul 19 08:35:35 2022: BS 30 completed
Tue Jul 19 08:35:57 2022: BS 31 completed
Tue Jul 19 08:36:20 2022: BS 32 completed
Tue Jul 19 08:36:42 2022: BS 33 completed
Tue Jul 19 08:37:05 2022: BS 34 completed
Tue Jul 19 08:37:27 2022: BS 35 completed
Tue Jul 19 08:37:50 2022: BS 36 completed
Tue Jul 19 08:38:12 2022: BS 37 completed
Tue Jul 19 08:38:34 2022: BS 38 completed
Tue Jul 19 08:38:57 2022: BS 39 completed
Tue Jul 19 08:39:19 2022: BS 40 completed
Tue Jul 19 08:39:42 2022: BS 41 completed
Tue Jul 19 08:40:04 2022: BS 42 completed
Tue Jul 19 08:40:27 2022: BS 43 completed
Tue Jul 19 08:40:49 2022: BS 44 completed
Tue Jul 19 08:41:12 2022: BS 45 completed
Tue Jul 19 08:41:34 2022: BS 46 completed
Tue Jul 19 08:41:57 2022: BS 47 completed
Tue Jul 19 08:42:19 2022: BS 48 completed
Tue Jul 19 08:42:42 2022: BS 49 completed
Tue Jul 19 08:43:04 2022: BS 50 completed
Tue Jul 19 08:43:27 2022: BS 51 completed
Tue Jul 19 08:43:49 2022: BS 52 completed
Tue Jul 19 08:44:12 2022: BS 53 completed
Tue Jul 19 08:44:34 2022: BS 54 completed
Tue Jul 19 08:44:56 2022: BS 55 completed
Tue Jul 19 08:45:19 2022: BS 56 completed
Tue Jul 19 08:45:41 2022: BS 57 completed
Tue Jul 19 08:46:04 2022: BS 58 completed
Tue Jul 19 08:46:26 2022: BS 59 completed
Tue Jul 19 08:46:49 2022: BS 60 completed
Tue Jul 19 08:47:11 2022: BS 61 completed
Tue Jul 19 08:47:34 2022: BS 62 completed
Tue Jul 19 08:47:56 2022: BS 63 completed
Tue Jul 19 08:48:19 2022: BS 64 completed
Tue Jul 19 08:48:41 2022: BS 65 completed
Tue Jul 19 08:49:04 2022: BS 66 completed
Tue Jul 19 08:49:26 2022: BS 67 completed
Tue Jul 19 08:49:49 2022: BS 68 completed
Tue Jul 19 08:50:11 2022: BS 69 completed
Tue Jul 19 08:50:34 2022: BS 70 completed
Tue Jul 19 08:50:56 2022: BS 71 completed
Tue Jul 19 08:51:18 2022: BS 72 completed
Tue Jul 19 08:51:41 2022: BS 73 completed
Tue Jul 19 08:52:03 2022: BS 74 completed
Tue Jul 19 08:52:26 2022: BS 75 completed
Tue Jul 19 08:52:48 2022: BS 76 completed
Tue Jul 19 08:53:11 2022: BS 77 completed
Tue Jul 19 08:53:33 2022: BS 78 completed
Tue Jul 19 08:53:56 2022: BS 79 completed
Tue Jul 19 08:54:18 2022: BS 80 completed
Tue Jul 19 08:54:41 2022: BS 81 completed
Tue Jul 19 08:55:03 2022: BS 82 completed
Tue Jul 19 08:55:26 2022: BS 83 completed
Tue Jul 19 08:55:48 2022: BS 84 completed
Tue Jul 19 08:56:11 2022: BS 85 completed
Tue Jul 19 08:56:33 2022: BS 86 completed
Tue Jul 19 08:56:56 2022: BS 87 completed
Tue Jul 19 08:57:18 2022: BS 88 completed
Tue Jul 19 08:57:40 2022: BS 89 completed
Tue Jul 19 08:58:03 2022: BS 90 completed
Tue Jul 19 08:58:25 2022: BS 91 completed
Tue Jul 19 08:58:48 2022: BS 92 completed
Tue Jul 19 08:59:10 2022: BS 93 completed
Tue Jul 19 08:59:33 2022: BS 94 completed
Tue Jul 19 08:59:55 2022: BS 95 completed
Tue Jul 19 09:00:18 2022: BS 96 completed
Tue Jul 19 09:00:40 2022: BS 97 completed
Tue Jul 19 09:01:03 2022: BS 98 completed
Tue Jul 19 09:01:25 2022: BS 99 completed
Tue Jul 19 09:01:48 2022: BS 100 completed
Tue Jul 19 09:02:10 2022: BS 101 completed
Tue Jul 19 09:02:33 2022: BS 102 completed
Tue Jul 19 09:02:55 2022: BS 103 completed
Tue Jul 19 09:03:18 2022: BS 104 completed
Tue Jul 19 09:03:40 2022: BS 105 completed
Tue Jul 19 09:04:03 2022: BS 106 completed
Tue Jul 19 09:04:25 2022: BS 107 completed
Tue Jul 19 09:04:47 2022: BS 108 completed
Tue Jul 19 09:05:10 2022: BS 109 completed
Tue Jul 19 09:05:32 2022: BS 110 completed
Tue Jul 19 09:05:55 2022: BS 111 completed
Tue Jul 19 09:06:17 2022: BS 112 completed
Tue Jul 19 09:06:40 2022: BS 113 completed
Tue Jul 19 09:07:02 2022: BS 114 completed
Tue Jul 19 09:07:25 2022: BS 115 completed
Tue Jul 19 09:07:47 2022: BS 116 completed
Tue Jul 19 09:08:10 2022: BS 117 completed
Tue Jul 19 09:08:32 2022: BS 118 completed
Tue Jul 19 09:08:55 2022: BS 119 completed
Tue Jul 19 09:09:17 2022: BS 120 completed
Tue Jul 19 09:09:40 2022: BS 121 completed
Tue Jul 19 09:10:02 2022: BS 122 completed
Tue Jul 19 09:10:24 2022: BS 123 completed
Tue Jul 19 09:10:47 2022: BS 124 completed
Tue Jul 19 09:11:10 2022: BS 125 completed
Tue Jul 19 09:11:32 2022: BS 126 completed
Tue Jul 19 09:11:54 2022: BS 127 completed
Tue Jul 19 09:12:17 2022: BS 128 completed
Tue Jul 19 09:12:39 2022: BS 129 completed
Tue Jul 19 09:13:02 2022: BS 130 completed
Tue Jul 19 09:13:24 2022: BS 131 completed
Tue Jul 19 09:13:47 2022: BS 132 completed
Tue Jul 19 09:14:09 2022: BS 133 completed
Tue Jul 19 09:14:32 2022: BS 134 completed
Tue Jul 19 09:14:54 2022: BS 135 completed
Tue Jul 19 09:15:17 2022: BS 136 completed
Tue Jul 19 09:15:39 2022: BS 137 completed
Tue Jul 19 09:16:02 2022: BS 138 completed
Tue Jul 19 09:16:24 2022: BS 139 completed
Tue Jul 19 09:16:47 2022: BS 140 completed
Tue Jul 19 09:17:09 2022: BS 141 completed
Tue Jul 19 09:17:31 2022: BS 142 completed
Tue Jul 19 09:17:54 2022: BS 143 completed
Tue Jul 19 09:18:16 2022: BS 144 completed
Tue Jul 19 09:18:39 2022: BS 145 completed
Tue Jul 19 09:19:01 2022: BS 146 completed
Tue Jul 19 09:19:24 2022: BS 147 completed
Tue Jul 19 09:19:46 2022: BS 148 completed
Tue Jul 19 09:20:09 2022: BS 149 completed
Tue Jul 19 09:20:31 2022: BS 150 completed
Tue Jul 19 09:20:54 2022: BS 151 completed
Tue Jul 19 09:21:16 2022: BS 152 completed
Tue Jul 19 09:21:39 2022: BS 153 completed
Tue Jul 19 09:22:01 2022: BS 154 completed
Tue Jul 19 09:22:24 2022: BS 155 completed
Tue Jul 19 09:22:46 2022: BS 156 completed
Tue Jul 19 09:23:09 2022: BS 157 completed
Tue Jul 19 09:23:31 2022: BS 158 completed
Tue Jul 19 09:23:53 2022: BS 159 completed
Tue Jul 19 09:24:16 2022: BS 160 completed
Tue Jul 19 09:24:38 2022: BS 161 completed
Tue Jul 19 09:25:01 2022: BS 162 completed
Tue Jul 19 09:25:23 2022: BS 163 completed
Tue Jul 19 09:25:46 2022: BS 164 completed
Tue Jul 19 09:26:08 2022: BS 165 completed
Tue Jul 19 09:26:31 2022: BS 166 completed
Tue Jul 19 09:26:53 2022: BS 167 completed
Tue Jul 19 09:27:16 2022: BS 168 completed
Tue Jul 19 09:27:38 2022: BS 169 completed
Tue Jul 19 09:28:01 2022: BS 170 completed
Tue Jul 19 09:28:23 2022: BS 171 completed
Tue Jul 19 09:28:46 2022: BS 172 completed
Tue Jul 19 09:29:08 2022: BS 173 completed
Tue Jul 19 09:29:31 2022: BS 174 completed
Tue Jul 19 09:29:53 2022: BS 175 completed
Tue Jul 19 09:30:15 2022: BS 176 completed
Tue Jul 19 09:30:38 2022: BS 177 completed
Tue Jul 19 09:31:00 2022: BS 178 completed
Tue Jul 19 09:31:23 2022: BS 179 completed
Tue Jul 19 09:31:45 2022: BS 180 completed
