# Supplementary material for: Modulable Photocatalyzed Strategies for the Synthesis of α-C-Glycosyl Alanine Analogues via the Giese Reaction with Dehydroalanine Derivates
Source: Org Lett. 2023 Jun 22;25(26):4862–7. doi: 10.1021/acs.orglett.3c01660 (PMC10334469; doi:10.1021/acs.orglett.3c01660)
Supplement: Supplementary file 1 — ol3c01660_si_001.zip [file ol3c01660_si_001.zip › Spectra_Photoglyco_def/Spectra Scope/3ad/13C - 3ad/log]

Fri Feb 10 17:49:48 2023: Experiment started
Fri Feb 10 17:50:17 2023: BS 1 completed
Fri Feb 10 17:50:40 2023: BS 2 completed
Fri Feb 10 17:51:02 2023: BS 3 completed
Fri Feb 10 17:51:25 2023: BS 4 completed
Fri Feb 10 17:51:47 2023: BS 5 completed
Fri Feb 10 17:52:10 2023: BS 6 completed
Fri Feb 10 17:52:32 2023: BS 7 completed
Fri Feb 10 17:52:55 2023: BS 8 completed
Fri Feb 10 17:53:17 2023: BS 9 completed
Fri Feb 10 17:53:40 2023: BS 10 completed
Fri Feb 10 17:54:02 2023: BS 11 completed
Fri Feb 10 17:54:25 2023: BS 12 completed
Fri Feb 10 17:54:47 2023: BS 13 completed
Fri Feb 10 17:55:10 2023: BS 14 completed
Fri Feb 10 17:55:32 2023: BS 15 completed
Fri Feb 10 17:55:54 2023: BS 16 completed
Fri Feb 10 17:56:17 2023: BS 17 completed
Fri Feb 10 17:56:39 2023: BS 18 completed
Fri Feb 10 17:57:02 2023: BS 19 completed
Fri Feb 10 17:57:24 2023: BS 20 completed
Fri Feb 10 17:57:47 2023: BS 21 completed
Fri Feb 10 17:58:09 2023: BS 22 completed
Fri Feb 10 17:58:32 2023: BS 23 completed
Fri Feb 10 17:58:54 2023: BS 24 completed
Fri Feb 10 17:59:17 2023: BS 25 completed
Fri Feb 10 17:59:39 2023: BS 26 completed
Fri Feb 10 18:00:02 2023: BS 27 completed
Fri Feb 10 18:00:24 2023: BS 28 completed
Fri Feb 10 18:00:47 2023: BS 29 completed
Fri Feb 10 18:01:09 2023: BS 30 completed
Fri Feb 10 18:01:32 2023: BS 31 completed
Fri Feb 10 18:01:54 2023: BS 32 completed
Fri Feb 10 18:02:16 2023: BS 33 completed
Fri Feb 10 18:02:39 2023: BS 34 completed
Fri Feb 10 18:03:01 2023: BS 35 completed
Fri Feb 10 18:03:24 2023: BS 36 completed
Fri Feb 10 18:03:46 2023: BS 37 completed
Fri Feb 10 18:04:09 2023: BS 38 completed
Fri Feb 10 18:04:31 2023: BS 39 completed
Fri Feb 10 18:04:38 2023: Acquisition aborted
