# Supplementary material for: Modulable Photocatalyzed Strategies for the Synthesis of α-C-Glycosyl Alanine Analogues via the Giese Reaction with Dehydroalanine Derivates
Source: Org Lett. 2023 Jun 22;25(26):4862–7. doi: 10.1021/acs.orglett.3c01660 (PMC10334469; doi:10.1021/acs.orglett.3c01660)
Supplement: Supplementary file 1 — ol3c01660_si_001.zip [file ol3c01660_si_001.zip › Spectra_Photoglyco_def/Spectra Scope/3da/13C - 3da/log]

Wed Feb 22 20:45:17 2023: Experiment started
Wed Feb 22 20:45:46 2023: BS 1 completed
Wed Feb 22 20:46:09 2023: BS 2 completed
Wed Feb 22 20:46:31 2023: BS 3 completed
Wed Feb 22 20:46:53 2023: BS 4 completed
Wed Feb 22 20:47:16 2023: BS 5 completed
Wed Feb 22 20:47:38 2023: BS 6 completed
Wed Feb 22 20:48:01 2023: BS 7 completed
Wed Feb 22 20:48:23 2023: BS 8 completed
Wed Feb 22 20:48:46 2023: BS 9 completed
Wed Feb 22 20:49:08 2023: BS 10 completed
Wed Feb 22 20:49:31 2023: BS 11 completed
Wed Feb 22 20:49:53 2023: BS 12 completed
Wed Feb 22 20:50:16 2023: BS 13 completed
Wed Feb 22 20:50:38 2023: BS 14 completed
Wed Feb 22 20:51:01 2023: BS 15 completed
Wed Feb 22 20:51:23 2023: BS 16 completed
Wed Feb 22 20:51:46 2023: BS 17 completed
Wed Feb 22 20:52:08 2023: BS 18 completed
Wed Feb 22 20:52:30 2023: BS 19 completed
Wed Feb 22 20:52:53 2023: BS 20 completed
Wed Feb 22 20:53:15 2023: BS 21 completed
Wed Feb 22 20:53:38 2023: BS 22 completed
Wed Feb 22 20:54:00 2023: BS 23 completed
Wed Feb 22 20:54:23 2023: BS 24 completed
Wed Feb 22 20:54:45 2023: BS 25 completed
Wed Feb 22 20:55:08 2023: BS 26 completed
Wed Feb 22 20:55:30 2023: BS 27 completed
Wed Feb 22 20:55:53 2023: BS 28 completed
Wed Feb 22 20:56:15 2023: BS 29 completed
Wed Feb 22 20:56:38 2023: BS 30 completed
Wed Feb 22 20:57:00 2023: BS 31 completed
Wed Feb 22 20:57:23 2023: BS 32 completed
Wed Feb 22 20:57:45 2023: BS 33 completed
Wed Feb 22 20:58:08 2023: BS 34 completed
Wed Feb 22 20:58:30 2023: BS 35 completed
Wed Feb 22 20:58:52 2023: BS 36 completed
Wed Feb 22 20:59:15 2023: BS 37 completed
Wed Feb 22 20:59:37 2023: BS 38 completed
Wed Feb 22 21:00:00 2023: BS 39 completed
Wed Feb 22 21:00:22 2023: BS 40 completed
Wed Feb 22 21:00:45 2023: BS 41 completed
Wed Feb 22 21:01:07 2023: BS 42 completed
Wed Feb 22 21:01:30 2023: BS 43 completed
Wed Feb 22 21:01:52 2023: BS 44 completed
Wed Feb 22 21:02:15 2023: BS 45 completed
Wed Feb 22 21:02:37 2023: BS 46 completed
Wed Feb 22 21:03:00 2023: BS 47 completed
Wed Feb 22 21:03:22 2023: BS 48 completed
Wed Feb 22 21:03:45 2023: BS 49 completed
Wed Feb 22 21:04:07 2023: BS 50 completed
Wed Feb 22 21:04:30 2023: BS 51 completed
Wed Feb 22 21:04:52 2023: BS 52 completed
Wed Feb 22 21:05:15 2023: BS 53 completed
Wed Feb 22 21:05:37 2023: BS 54 completed
Wed Feb 22 21:05:59 2023: BS 55 completed
Wed Feb 22 21:06:22 2023: BS 56 completed
Wed Feb 22 21:06:44 2023: BS 57 completed
Wed Feb 22 21:07:07 2023: BS 58 completed
Wed Feb 22 21:07:29 2023: BS 59 completed
Wed Feb 22 21:07:52 2023: BS 60 completed
Wed Feb 22 21:08:14 2023: BS 61 completed
Wed Feb 22 21:08:37 2023: BS 62 completed
Wed Feb 22 21:08:59 2023: BS 63 completed
Wed Feb 22 21:09:22 2023: BS 64 completed
Wed Feb 22 21:09:44 2023: BS 65 completed
Wed Feb 22 21:10:07 2023: BS 66 completed
Wed Feb 22 21:10:29 2023: BS 67 completed
Wed Feb 22 21:10:52 2023: BS 68 completed
Wed Feb 22 21:11:14 2023: BS 69 completed
Wed Feb 22 21:11:37 2023: BS 70 completed
Wed Feb 22 21:11:59 2023: BS 71 completed
Wed Feb 22 21:12:22 2023: BS 72 completed
Wed Feb 22 21:12:44 2023: BS 73 completed
Wed Feb 22 21:13:06 2023: BS 74 completed
Wed Feb 22 21:13:29 2023: BS 75 completed
Wed Feb 22 21:13:51 2023: BS 76 completed
Wed Feb 22 21:14:14 2023: BS 77 completed
Wed Feb 22 21:14:36 2023: BS 78 completed
Wed Feb 22 21:14:59 2023: BS 79 completed
Wed Feb 22 21:15:21 2023: BS 80 completed
Wed Feb 22 21:15:44 2023: BS 81 completed
Wed Feb 22 21:16:06 2023: BS 82 completed
Wed Feb 22 21:16:29 2023: BS 83 completed
Wed Feb 22 21:16:51 2023: BS 84 completed
Wed Feb 22 21:17:14 2023: BS 85 completed
Wed Feb 22 21:17:36 2023: BS 86 completed
Wed Feb 22 21:17:59 2023: BS 87 completed
Wed Feb 22 21:18:21 2023: BS 88 completed
Wed Feb 22 21:18:43 2023: BS 89 completed
Wed Feb 22 21:19:06 2023: BS 90 completed
Wed Feb 22 21:19:28 2023: BS 91 completed
Wed Feb 22 21:19:51 2023: BS 92 completed
Wed Feb 22 21:20:13 2023: BS 93 completed
Wed Feb 22 21:20:36 2023: BS 94 completed
Wed Feb 22 21:20:58 2023: BS 95 completed
Wed Feb 22 21:21:21 2023: BS 96 completed
Wed Feb 22 21:21:43 2023: BS 97 completed
Wed Feb 22 21:22:06 2023: BS 98 completed
Wed Feb 22 21:22:28 2023: BS 99 completed
Wed Feb 22 21:22:51 2023: BS 100 completed
Wed Feb 22 21:23:13 2023: BS 101 completed
Wed Feb 22 21:23:36 2023: BS 102 completed
Wed Feb 22 21:23:58 2023: BS 103 completed
Wed Feb 22 21:24:21 2023: BS 104 completed
Wed Feb 22 21:24:43 2023: BS 105 completed
Wed Feb 22 21:25:06 2023: BS 106 completed
Wed Feb 22 21:25:28 2023: BS 107 completed
Wed Feb 22 21:25:50 2023: BS 108 completed
Wed Feb 22 21:26:13 2023: BS 109 completed
Wed Feb 22 21:26:35 2023: BS 110 completed
Wed Feb 22 21:26:58 2023: BS 111 completed
Wed Feb 22 21:27:20 2023: BS 112 completed
Wed Feb 22 21:27:43 2023: BS 113 completed
Wed Feb 22 21:28:05 2023: BS 114 completed
Wed Feb 22 21:28:28 2023: BS 115 completed
Wed Feb 22 21:28:50 2023: BS 116 completed
Wed Feb 22 21:29:13 2023: BS 117 completed
Wed Feb 22 21:29:35 2023: BS 118 completed
Wed Feb 22 21:29:58 2023: BS 119 completed
Wed Feb 22 21:30:20 2023: BS 120 completed
Wed Feb 22 21:30:43 2023: BS 121 completed
Wed Feb 22 21:31:05 2023: BS 122 completed
Wed Feb 22 21:31:28 2023: BS 123 completed
Wed Feb 22 21:31:50 2023: BS 124 completed
Wed Feb 22 21:32:12 2023: BS 125 completed
Wed Feb 22 21:32:35 2023: BS 126 completed
Wed Feb 22 21:32:57 2023: BS 127 completed
Wed Feb 22 21:33:20 2023: BS 128 completed
Wed Feb 22 21:33:42 2023: BS 129 completed
Wed Feb 22 21:34:05 2023: BS 130 completed
Wed Feb 22 21:34:27 2023: BS 131 completed
Wed Feb 22 21:34:50 2023: BS 132 completed
Wed Feb 22 21:35:12 2023: BS 133 completed
Wed Feb 22 21:35:35 2023: BS 134 completed
Wed Feb 22 21:35:57 2023: BS 135 completed
Wed Feb 22 21:36:20 2023: BS 136 completed
Wed Feb 22 21:36:42 2023: BS 137 completed
Wed Feb 22 21:37:05 2023: BS 138 completed
Wed Feb 22 21:37:27 2023: BS 139 completed
Wed Feb 22 21:37:50 2023: BS 140 completed
Wed Feb 22 21:38:12 2023: BS 141 completed
Wed Feb 22 21:38:35 2023: BS 142 completed
Wed Feb 22 21:38:57 2023: BS 143 completed
Wed Feb 22 21:39:19 2023: BS 144 completed
Wed Feb 22 21:39:42 2023: BS 145 completed
Wed Feb 22 21:40:04 2023: BS 146 completed
Wed Feb 22 21:40:27 2023: BS 147 completed
Wed Feb 22 21:40:49 2023: BS 148 completed
Wed Feb 22 21:41:12 2023: BS 149 completed
Wed Feb 22 21:41:34 2023: BS 150 completed
Wed Feb 22 21:41:57 2023: BS 151 completed
Wed Feb 22 21:42:19 2023: BS 152 completed
Wed Feb 22 21:42:42 2023: BS 153 completed
Wed Feb 22 21:43:04 2023: BS 154 completed
Wed Feb 22 21:43:27 2023: BS 155 completed
Wed Feb 22 21:43:49 2023: BS 156 completed
Wed Feb 22 21:44:12 2023: BS 157 completed
Wed Feb 22 21:44:34 2023: BS 158 completed
Wed Feb 22 21:44:56 2023: BS 159 completed
Wed Feb 22 21:45:19 2023: BS 160 completed
Wed Feb 22 21:45:41 2023: BS 161 completed
Wed Feb 22 21:46:04 2023: BS 162 completed
Wed Feb 22 21:46:26 2023: BS 163 completed
Wed Feb 22 21:46:49 2023: BS 164 completed
Wed Feb 22 21:47:11 2023: BS 165 completed
Wed Feb 22 21:47:34 2023: BS 166 completed
Wed Feb 22 21:47:56 2023: BS 167 completed
Wed Feb 22 21:48:19 2023: BS 168 completed
Wed Feb 22 21:48:41 2023: BS 169 completed
Wed Feb 22 21:49:04 2023: BS 170 completed
Wed Feb 22 21:49:26 2023: BS 171 completed
Wed Feb 22 21:49:49 2023: BS 172 completed
Wed Feb 22 21:50:11 2023: BS 173 completed
Wed Feb 22 21:50:34 2023: BS 174 completed
Wed Feb 22 21:50:56 2023: BS 175 completed
Wed Feb 22 21:51:18 2023: BS 176 completed
Wed Feb 22 21:51:41 2023: BS 177 completed
Wed Feb 22 21:52:03 2023: BS 178 completed
Wed Feb 22 21:52:26 2023: BS 179 completed
Wed Feb 22 21:52:48 2023: BS 180 completed
Wed Feb 22 21:53:11 2023: BS 181 completed
Wed Feb 22 21:53:33 2023: BS 182 completed
Wed Feb 22 21:53:56 2023: BS 183 completed
Wed Feb 22 21:54:18 2023: BS 184 completed
Wed Feb 22 21:54:41 2023: BS 185 completed
Wed Feb 22 21:55:03 2023: BS 186 completed
Wed Feb 22 21:55:26 2023: BS 187 completed
Wed Feb 22 21:55:48 2023: BS 188 completed
Wed Feb 22 21:56:11 2023: BS 189 completed
Wed Feb 22 21:56:33 2023: BS 190 completed
Wed Feb 22 21:56:56 2023: BS 191 completed
Wed Feb 22 21:57:18 2023: BS 192 completed
Wed Feb 22 21:57:41 2023: BS 193 completed
Wed Feb 22 21:58:03 2023: BS 194 completed
Wed Feb 22 21:58:25 2023: BS 195 completed
Wed Feb 22 21:58:48 2023: BS 196 completed
Wed Feb 22 21:59:10 2023: BS 197 completed
Wed Feb 22 21:59:33 2023: BS 198 completed
Wed Feb 22 21:59:55 2023: BS 199 completed
Wed Feb 22 22:00:18 2023: BS 200 completed
Wed Feb 22 22:00:40 2023: BS 201 completed
Wed Feb 22 22:01:03 2023: BS 202 completed
Wed Feb 22 22:01:25 2023: BS 203 completed
Wed Feb 22 22:01:48 2023: BS 204 completed
Wed Feb 22 22:02:10 2023: BS 205 completed
Wed Feb 22 22:02:33 2023: BS 206 completed
Wed Feb 22 22:02:55 2023: BS 207 completed
Wed Feb 22 22:03:18 2023: BS 208 completed
Wed Feb 22 22:03:40 2023: BS 209 completed
Wed Feb 22 22:04:02 2023: BS 210 completed
Wed Feb 22 22:04:25 2023: BS 211 completed
Wed Feb 22 22:04:47 2023: BS 212 completed
Wed Feb 22 22:05:10 2023: BS 213 completed
Wed Feb 22 22:05:32 2023: BS 214 completed
Wed Feb 22 22:05:55 2023: BS 215 completed
Wed Feb 22 22:06:17 2023: BS 216 completed
Wed Feb 22 22:06:40 2023: BS 217 completed
Wed Feb 22 22:07:02 2023: BS 218 completed
Wed Feb 22 22:07:25 2023: BS 219 completed
Wed Feb 22 22:07:47 2023: BS 220 completed
Wed Feb 22 22:08:10 2023: BS 221 completed
Wed Feb 22 22:08:32 2023: BS 222 completed
Wed Feb 22 22:08:55 2023: BS 223 completed
Wed Feb 22 22:09:17 2023: BS 224 completed
Wed Feb 22 22:09:40 2023: BS 225 completed
Wed Feb 22 22:10:02 2023: BS 226 completed
Wed Feb 22 22:10:24 2023: BS 227 completed
Wed Feb 22 22:10:47 2023: BS 228 completed
Wed Feb 22 22:11:09 2023: BS 229 completed
Wed Feb 22 22:11:32 2023: BS 230 completed
Wed Feb 22 22:11:54 2023: BS 231 completed
Wed Feb 22 22:12:17 2023: BS 232 completed
Wed Feb 22 22:12:39 2023: BS 233 completed
Wed Feb 22 22:13:02 2023: BS 234 completed
Wed Feb 22 22:13:24 2023: BS 235 completed
Wed Feb 22 22:13:47 2023: BS 236 completed
Wed Feb 22 22:14:09 2023: BS 237 completed
Wed Feb 22 22:14:32 2023: BS 238 completed
Wed Feb 22 22:14:54 2023: BS 239 completed
Wed Feb 22 22:15:17 2023: BS 240 completed
Wed Feb 22 22:15:39 2023: BS 241 completed
Wed Feb 22 22:16:02 2023: BS 242 completed
Wed Feb 22 22:16:24 2023: BS 243 completed
Wed Feb 22 22:16:46 2023: BS 244 completed
Wed Feb 22 22:17:09 2023: BS 245 completed
Wed Feb 22 22:17:31 2023: BS 246 completed
Wed Feb 22 22:17:54 2023: BS 247 completed
Wed Feb 22 22:18:16 2023: BS 248 completed
Wed Feb 22 22:18:39 2023: BS 249 completed
Wed Feb 22 22:19:01 2023: BS 250 completed
Wed Feb 22 22:19:24 2023: BS 251 completed
Wed Feb 22 22:19:46 2023: BS 252 completed
Wed Feb 22 22:20:09 2023: BS 253 completed
Wed Feb 22 22:20:31 2023: BS 254 completed
Wed Feb 22 22:20:54 2023: BS 255 completed
Wed Feb 22 22:21:16 2023: BS 256 completed
Wed Feb 22 22:21:39 2023: BS 257 completed
Wed Feb 22 22:22:01 2023: BS 258 completed
Wed Feb 22 22:22:24 2023: BS 259 completed
Wed Feb 22 22:22:46 2023: BS 260 completed
Wed Feb 22 22:23:08 2023: BS 261 completed
Wed Feb 22 22:23:31 2023: BS 262 completed
Wed Feb 22 22:23:54 2023: BS 263 completed
Wed Feb 22 22:24:16 2023: BS 264 completed
Wed Feb 22 22:24:38 2023: BS 265 completed
Wed Feb 22 22:25:01 2023: BS 266 completed
Wed Feb 22 22:25:23 2023: BS 267 completed
Wed Feb 22 22:25:46 2023: BS 268 completed
Wed Feb 22 22:26:08 2023: BS 269 completed
Wed Feb 22 22:26:31 2023: BS 270 completed
Wed Feb 22 22:26:53 2023: BS 271 completed
Wed Feb 22 22:27:16 2023: BS 272 completed
Wed Feb 22 22:27:38 2023: BS 273 completed
Wed Feb 22 22:28:01 2023: BS 274 completed
Wed Feb 22 22:28:23 2023: BS 275 completed
Wed Feb 22 22:28:46 2023: BS 276 completed
Wed Feb 22 22:29:08 2023: BS 277 completed
Wed Feb 22 22:29:31 2023: BS 278 completed
Wed Feb 22 22:29:53 2023: BS 279 completed
Wed Feb 22 22:30:15 2023: BS 280 completed
Wed Feb 22 22:30:38 2023: BS 281 completed
Wed Feb 22 22:31:00 2023: BS 282 completed
Wed Feb 22 22:31:23 2023: BS 283 completed
Wed Feb 22 22:31:45 2023: BS 284 completed
Wed Feb 22 22:32:08 2023: BS 285 completed
Wed Feb 22 22:32:30 2023: BS 286 completed
Wed Feb 22 22:32:53 2023: BS 287 completed
Wed Feb 22 22:33:15 2023: BS 288 completed
Wed Feb 22 22:33:38 2023: BS 289 completed
Wed Feb 22 22:34:00 2023: BS 290 completed
Wed Feb 22 22:34:23 2023: BS 291 completed
Wed Feb 22 22:34:45 2023: BS 292 completed
Wed Feb 22 22:35:08 2023: BS 293 completed
Wed Feb 22 22:35:30 2023: BS 294 completed
Wed Feb 22 22:35:53 2023: BS 295 completed
Wed Feb 22 22:36:15 2023: BS 296 completed
Wed Feb 22 22:36:37 2023: BS 297 completed
Wed Feb 22 22:37:00 2023: BS 298 completed
Wed Feb 22 22:37:22 2023: BS 299 completed
Wed Feb 22 22:37:45 2023: BS 300 completed
Wed Feb 22 22:38:07 2023: BS 301 completed
Wed Feb 22 22:38:30 2023: BS 302 completed
Wed Feb 22 22:38:52 2023: BS 303 completed
Wed Feb 22 22:39:15 2023: BS 304 completed
Wed Feb 22 22:39:37 2023: BS 305 completed
Wed Feb 22 22:40:00 2023: BS 306 completed
Wed Feb 22 22:40:22 2023: BS 307 completed
Wed Feb 22 22:40:45 2023: BS 308 completed
Wed Feb 22 22:41:07 2023: BS 309 completed
Wed Feb 22 22:41:30 2023: BS 310 completed
Wed Feb 22 22:41:52 2023: BS 311 completed
Wed Feb 22 22:42:14 2023: BS 312 completed
Wed Feb 22 22:42:37 2023: BS 313 completed
Wed Feb 22 22:42:59 2023: BS 314 completed
Wed Feb 22 22:43:22 2023: BS 315 completed
Wed Feb 22 22:43:44 2023: BS 316 completed
Wed Feb 22 22:44:07 2023: BS 317 completed
Wed Feb 22 22:44:29 2023: BS 318 completed
Wed Feb 22 22:44:52 2023: BS 319 completed
Wed Feb 22 22:45:14 2023: BS 320 completed
Wed Feb 22 22:45:37 2023: BS 321 completed
Wed Feb 22 22:45:59 2023: BS 322 completed
Wed Feb 22 22:46:22 2023: BS 323 completed
Wed Feb 22 22:46:44 2023: BS 324 completed
Wed Feb 22 22:47:07 2023: BS 325 completed
Wed Feb 22 22:47:29 2023: BS 326 completed
Wed Feb 22 22:47:51 2023: BS 327 completed
Wed Feb 22 22:48:14 2023: BS 328 completed
Wed Feb 22 22:48:36 2023: BS 329 completed
Wed Feb 22 22:48:59 2023: BS 330 completed
Wed Feb 22 22:49:21 2023: BS 331 completed
Wed Feb 22 22:49:44 2023: BS 332 completed
Wed Feb 22 22:50:07 2023: BS 333 completed
Wed Feb 22 22:50:29 2023: BS 334 completed
Wed Feb 22 22:50:51 2023: BS 335 completed
Wed Feb 22 22:51:14 2023: BS 336 completed
Wed Feb 22 22:51:36 2023: BS 337 completed
Wed Feb 22 22:51:59 2023: BS 338 completed
Wed Feb 22 22:52:21 2023: BS 339 completed
Wed Feb 22 22:52:44 2023: BS 340 completed
Wed Feb 22 22:53:06 2023: BS 341 completed
Wed Feb 22 22:53:29 2023: BS 342 completed
Wed Feb 22 22:53:51 2023: BS 343 completed
Wed Feb 22 22:54:14 2023: BS 344 completed
Wed Feb 22 22:54:36 2023: BS 345 completed
Wed Feb 22 22:54:59 2023: BS 346 completed
Wed Feb 22 22:55:21 2023: BS 347 completed
Wed Feb 22 22:55:43 2023: BS 348 completed
Wed Feb 22 22:56:06 2023: BS 349 completed
Wed Feb 22 22:56:28 2023: BS 350 completed
Wed Feb 22 22:56:51 2023: BS 351 completed
Wed Feb 22 22:57:13 2023: BS 352 completed
Wed Feb 22 22:57:36 2023: BS 353 completed
Wed Feb 22 22:57:58 2023: BS 354 completed
Wed Feb 22 22:58:21 2023: BS 355 completed
Wed Feb 22 22:58:43 2023: BS 356 completed
Wed Feb 22 22:59:06 2023: BS 357 completed
Wed Feb 22 22:59:28 2023: BS 358 completed
Wed Feb 22 22:59:51 2023: BS 359 completed
Wed Feb 22 23:00:13 2023: BS 360 completed
Wed Feb 22 23:00:36 2023: BS 361 completed
Wed Feb 22 23:00:58 2023: BS 362 completed
Wed Feb 22 23:01:21 2023: BS 363 completed
Wed Feb 22 23:01:43 2023: BS 364 completed
Wed Feb 22 23:02:05 2023: BS 365 completed
Wed Feb 22 23:02:28 2023: BS 366 completed
Wed Feb 22 23:02:50 2023: BS 367 completed
Wed Feb 22 23:03:13 2023: BS 368 completed
Wed Feb 22 23:03:35 2023: BS 369 completed
Wed Feb 22 23:03:58 2023: BS 370 completed
Wed Feb 22 23:04:20 2023: BS 371 completed
Wed Feb 22 23:04:43 2023: BS 372 completed
Wed Feb 22 23:05:05 2023: BS 373 completed
Wed Feb 22 23:05:28 2023: BS 374 completed
Wed Feb 22 23:05:50 2023: BS 375 completed
Wed Feb 22 23:06:13 2023: BS 376 completed
Wed Feb 22 23:06:35 2023: BS 377 completed
Wed Feb 22 23:06:58 2023: BS 378 completed
Wed Feb 22 23:07:20 2023: BS 379 completed
Wed Feb 22 23:07:43 2023: BS 380 completed
Wed Feb 22 23:08:05 2023: BS 381 completed
Wed Feb 22 23:08:28 2023: BS 382 completed
Wed Feb 22 23:08:50 2023: BS 383 completed
Wed Feb 22 23:09:12 2023: BS 384 completed
Wed Feb 22 23:09:35 2023: BS 385 completed
Wed Feb 22 23:09:57 2023: BS 386 completed
Wed Feb 22 23:10:20 2023: BS 387 completed
Wed Feb 22 23:10:42 2023: BS 388 completed
Wed Feb 22 23:11:05 2023: BS 389 completed
Wed Feb 22 23:11:27 2023: BS 390 completed
Wed Feb 22 23:11:50 2023: BS 391 completed
Wed Feb 22 23:12:12 2023: BS 392 completed
Wed Feb 22 23:12:35 2023: BS 393 completed
Wed Feb 22 23:12:57 2023: BS 394 completed
Wed Feb 22 23:13:20 2023: BS 395 completed
Wed Feb 22 23:13:42 2023: BS 396 completed
Wed Feb 22 23:14:05 2023: BS 397 completed
Wed Feb 22 23:14:27 2023: BS 398 completed
Wed Feb 22 23:14:49 2023: BS 399 completed
Wed Feb 22 23:15:12 2023: BS 400 completed
Wed Feb 22 23:15:34 2023: BS 401 completed
Wed Feb 22 23:15:57 2023: BS 402 completed
Wed Feb 22 23:16:19 2023: BS 403 completed
Wed Feb 22 23:16:42 2023: BS 404 completed
Wed Feb 22 23:17:04 2023: BS 405 completed
Wed Feb 22 23:17:27 2023: BS 406 completed
Wed Feb 22 23:17:49 2023: BS 407 completed
Wed Feb 22 23:18:12 2023: BS 408 completed
Wed Feb 22 23:18:34 2023: BS 409 completed
Wed Feb 22 23:18:57 2023: BS 410 completed
Wed Feb 22 23:19:19 2023: BS 411 completed
Wed Feb 22 23:19:42 2023: BS 412 completed
Wed Feb 22 23:20:04 2023: BS 413 completed
Wed Feb 22 23:20:27 2023: BS 414 completed
Wed Feb 22 23:20:49 2023: BS 415 completed
Wed Feb 22 23:21:11 2023: BS 416 completed
Wed Feb 22 23:21:34 2023: BS 417 completed
Wed Feb 22 23:21:56 2023: BS 418 completed
Wed Feb 22 23:22:19 2023: BS 419 completed
Wed Feb 22 23:22:41 2023: BS 420 completed
Wed Feb 22 23:23:04 2023: BS 421 completed
Wed Feb 22 23:23:26 2023: BS 422 completed
Wed Feb 22 23:23:49 2023: BS 423 completed
Wed Feb 22 23:24:11 2023: BS 424 completed
Wed Feb 22 23:24:34 2023: BS 425 completed
Wed Feb 22 23:24:56 2023: BS 426 completed
Wed Feb 22 23:25:19 2023: BS 427 completed
Wed Feb 22 23:25:41 2023: BS 428 completed
Wed Feb 22 23:26:04 2023: BS 429 completed
Wed Feb 22 23:26:26 2023: BS 430 completed
Wed Feb 22 23:26:49 2023: BS 431 completed
Wed Feb 22 23:27:11 2023: BS 432 completed
Wed Feb 22 23:27:33 2023: BS 433 completed
Wed Feb 22 23:27:56 2023: BS 434 completed
Wed Feb 22 23:28:18 2023: BS 435 completed
Wed Feb 22 23:28:41 2023: BS 436 completed
Wed Feb 22 23:29:03 2023: BS 437 completed
Wed Feb 22 23:29:26 2023: BS 438 completed
Wed Feb 22 23:29:48 2023: BS 439 completed
Wed Feb 22 23:30:11 2023: BS 440 completed
Wed Feb 22 23:30:33 2023: BS 441 completed
Wed Feb 22 23:30:56 2023: BS 442 completed
Wed Feb 22 23:31:18 2023: BS 443 completed
Wed Feb 22 23:31:41 2023: BS 444 completed
Wed Feb 22 23:32:03 2023: BS 445 completed
Wed Feb 22 23:32:26 2023: BS 446 completed
Wed Feb 22 23:32:48 2023: BS 447 completed
Wed Feb 22 23:33:11 2023: BS 448 completed
Wed Feb 22 23:33:33 2023: BS 449 completed
Wed Feb 22 23:33:56 2023: BS 450 completed
Wed Feb 22 23:34:18 2023: BS 451 completed
Wed Feb 22 23:34:40 2023: BS 452 completed
Wed Feb 22 23:35:03 2023: BS 453 completed
Wed Feb 22 23:35:25 2023: BS 454 completed
Wed Feb 22 23:35:48 2023: BS 455 completed
Wed Feb 22 23:36:10 2023: BS 456 completed
Wed Feb 22 23:36:33 2023: BS 457 completed
Wed Feb 22 23:36:55 2023: BS 458 completed
Wed Feb 22 23:37:18 2023: BS 459 completed
Wed Feb 22 23:37:40 2023: BS 460 completed
Wed Feb 22 23:38:03 2023: BS 461 completed
Wed Feb 22 23:38:25 2023: BS 462 completed
Wed Feb 22 23:38:48 2023: BS 463 completed
Wed Feb 22 23:39:10 2023: BS 464 completed
Wed Feb 22 23:39:33 2023: BS 465 completed
Wed Feb 22 23:39:55 2023: BS 466 completed
Wed Feb 22 23:40:18 2023: BS 467 completed
Wed Feb 22 23:40:40 2023: BS 468 completed
Wed Feb 22 23:41:02 2023: BS 469 completed
Wed Feb 22 23:41:25 2023: BS 470 completed
Wed Feb 22 23:41:47 2023: BS 471 completed
Wed Feb 22 23:42:10 2023: BS 472 completed
Wed Feb 22 23:42:32 2023: BS 473 completed
Wed Feb 22 23:42:55 2023: BS 474 completed
Wed Feb 22 23:43:17 2023: BS 475 completed
Wed Feb 22 23:43:40 2023: BS 476 completed
Wed Feb 22 23:44:02 2023: BS 477 completed
Wed Feb 22 23:44:25 2023: BS 478 completed
Wed Feb 22 23:44:47 2023: BS 479 completed
Wed Feb 22 23:45:10 2023: BS 480 completed
Wed Feb 22 23:45:32 2023: BS 481 completed
Wed Feb 22 23:45:55 2023: BS 482 completed
Wed Feb 22 23:46:17 2023: BS 483 completed
Wed Feb 22 23:46:40 2023: BS 484 completed
Wed Feb 22 23:47:02 2023: BS 485 completed
Wed Feb 22 23:47:24 2023: BS 486 completed
Wed Feb 22 23:47:47 2023: BS 487 completed
Wed Feb 22 23:48:09 2023: BS 488 completed
Wed Feb 22 23:48:32 2023: BS 489 completed
Wed Feb 22 23:48:54 2023: BS 490 completed
Wed Feb 22 23:49:17 2023: BS 491 completed
Wed Feb 22 23:49:39 2023: BS 492 completed
Wed Feb 22 23:50:02 2023: BS 493 completed
Wed Feb 22 23:50:24 2023: BS 494 completed
Wed Feb 22 23:50:47 2023: BS 495 completed
Wed Feb 22 23:51:09 2023: BS 496 completed
Wed Feb 22 23:51:32 2023: BS 497 completed
Wed Feb 22 23:51:54 2023: BS 498 completed
Wed Feb 22 23:52:17 2023: BS 499 completed
Wed Feb 22 23:52:39 2023: BS 500 completed
Wed Feb 22 23:53:02 2023: BS 501 completed
Wed Feb 22 23:53:24 2023: BS 502 completed
Wed Feb 22 23:53:46 2023: BS 503 completed
Wed Feb 22 23:54:09 2023: BS 504 completed
Wed Feb 22 23:54:31 2023: BS 505 completed
Wed Feb 22 23:54:54 2023: BS 506 completed
Wed Feb 22 23:55:16 2023: BS 507 completed
Wed Feb 22 23:55:39 2023: BS 508 completed
Wed Feb 22 23:56:01 2023: BS 509 completed
Wed Feb 22 23:56:24 2023: BS 510 completed
Wed Feb 22 23:56:46 2023: BS 511 completed
Wed Feb 22 23:57:09 2023: BS 512 completed
Wed Feb 22 23:57:31 2023: BS 513 completed
Wed Feb 22 23:57:54 2023: BS 514 completed
Wed Feb 22 23:58:16 2023: BS 515 completed
Wed Feb 22 23:58:39 2023: BS 516 completed
Wed Feb 22 23:59:01 2023: BS 517 completed
Wed Feb 22 23:59:24 2023: BS 518 completed
Wed Feb 22 23:59:46 2023: BS 519 completed
Thu Feb 23 00:00:08 2023: BS 520 completed
Thu Feb 23 00:00:31 2023: BS 521 completed
Thu Feb 23 00:00:53 2023: BS 522 completed
Thu Feb 23 00:01:16 2023: BS 523 completed
Thu Feb 23 00:01:38 2023: BS 524 completed
Thu Feb 23 00:02:01 2023: BS 525 completed
Thu Feb 23 00:02:23 2023: BS 526 completed
Thu Feb 23 00:02:46 2023: BS 527 completed
Thu Feb 23 00:03:08 2023: BS 528 completed
Thu Feb 23 00:03:31 2023: BS 529 completed
Thu Feb 23 00:03:53 2023: BS 530 completed
Thu Feb 23 00:04:16 2023: BS 531 completed
Thu Feb 23 00:04:38 2023: BS 532 completed
Thu Feb 23 00:05:01 2023: BS 533 completed
Thu Feb 23 00:05:23 2023: BS 534 completed
Thu Feb 23 00:05:46 2023: BS 535 completed
Thu Feb 23 00:06:08 2023: BS 536 completed
Thu Feb 23 00:06:31 2023: BS 537 completed
Thu Feb 23 00:06:53 2023: BS 538 completed
Thu Feb 23 00:07:15 2023: BS 539 completed
Thu Feb 23 00:07:38 2023: BS 540 completed
Thu Feb 23 00:08:00 2023: BS 541 completed
Thu Feb 23 00:08:23 2023: BS 542 completed
Thu Feb 23 00:08:45 2023: BS 543 completed
Thu Feb 23 00:09:08 2023: BS 544 completed
Thu Feb 23 00:09:30 2023: BS 545 completed
Thu Feb 23 00:09:53 2023: BS 546 completed
Thu Feb 23 00:10:15 2023: BS 547 completed
Thu Feb 23 00:10:38 2023: BS 548 completed
Thu Feb 23 00:11:00 2023: BS 549 completed
Thu Feb 23 00:11:23 2023: BS 550 completed
Thu Feb 23 00:11:45 2023: BS 551 completed
Thu Feb 23 00:12:08 2023: BS 552 completed
Thu Feb 23 00:12:30 2023: BS 553 completed
Thu Feb 23 00:12:52 2023: BS 554 completed
Thu Feb 23 00:13:15 2023: BS 555 completed
Thu Feb 23 00:13:37 2023: BS 556 completed
Thu Feb 23 00:14:00 2023: BS 557 completed
Thu Feb 23 00:14:22 2023: BS 558 completed
Thu Feb 23 00:14:45 2023: BS 559 completed
Thu Feb 23 00:15:07 2023: BS 560 completed
Thu Feb 23 00:15:30 2023: BS 561 completed
Thu Feb 23 00:15:52 2023: BS 562 completed
Thu Feb 23 00:16:15 2023: BS 563 completed
Thu Feb 23 00:16:37 2023: BS 564 completed
Thu Feb 23 00:17:00 2023: BS 565 completed
Thu Feb 23 00:17:22 2023: BS 566 completed
Thu Feb 23 00:17:45 2023: BS 567 completed
Thu Feb 23 00:18:07 2023: BS 568 completed
Thu Feb 23 00:18:30 2023: BS 569 completed
Thu Feb 23 00:18:52 2023: BS 570 completed
Thu Feb 23 00:19:15 2023: BS 571 completed
Thu Feb 23 00:19:37 2023: BS 572 completed
Thu Feb 23 00:19:59 2023: BS 573 completed
Thu Feb 23 00:20:22 2023: BS 574 completed
Thu Feb 23 00:20:44 2023: BS 575 completed
Thu Feb 23 00:21:07 2023: BS 576 completed
Thu Feb 23 00:21:29 2023: BS 577 completed
Thu Feb 23 00:21:52 2023: BS 578 completed
Thu Feb 23 00:22:14 2023: BS 579 completed
Thu Feb 23 00:22:37 2023: BS 580 completed
Thu Feb 23 00:22:59 2023: BS 581 completed
Thu Feb 23 00:23:22 2023: BS 582 completed
Thu Feb 23 00:23:44 2023: BS 583 completed
Thu Feb 23 00:24:07 2023: BS 584 completed
Thu Feb 23 00:24:29 2023: BS 585 completed
Thu Feb 23 00:24:52 2023: BS 586 completed
Thu Feb 23 00:25:14 2023: BS 587 completed
Thu Feb 23 00:25:36 2023: BS 588 completed
Thu Feb 23 00:25:59 2023: BS 589 completed
Thu Feb 23 00:26:21 2023: BS 590 completed
Thu Feb 23 00:26:44 2023: BS 591 completed
Thu Feb 23 00:27:06 2023: BS 592 completed
Thu Feb 23 00:27:29 2023: BS 593 completed
Thu Feb 23 00:27:51 2023: BS 594 completed
Thu Feb 23 00:28:14 2023: BS 595 completed
Thu Feb 23 00:28:36 2023: BS 596 completed
Thu Feb 23 00:28:59 2023: BS 597 completed
Thu Feb 23 00:29:21 2023: BS 598 completed
Thu Feb 23 00:29:44 2023: BS 599 completed
Thu Feb 23 00:30:06 2023: BS 600 completed
Thu Feb 23 00:30:29 2023: BS 601 completed
Thu Feb 23 00:30:51 2023: BS 602 completed
Thu Feb 23 00:31:14 2023: BS 603 completed
Thu Feb 23 00:31:36 2023: BS 604 completed
Thu Feb 23 00:31:58 2023: BS 605 completed
Thu Feb 23 00:32:21 2023: BS 606 completed
Thu Feb 23 00:32:43 2023: BS 607 completed
Thu Feb 23 00:33:06 2023: BS 608 completed
Thu Feb 23 00:33:28 2023: BS 609 completed
Thu Feb 23 00:33:51 2023: BS 610 completed
Thu Feb 23 00:34:13 2023: BS 611 completed
Thu Feb 23 00:34:36 2023: BS 612 completed
Thu Feb 23 00:34:58 2023: BS 613 completed
Thu Feb 23 00:35:21 2023: BS 614 completed
Thu Feb 23 00:35:43 2023: BS 615 completed
Thu Feb 23 00:36:06 2023: BS 616 completed
Thu Feb 23 00:36:28 2023: BS 617 completed
Thu Feb 23 00:36:51 2023: BS 618 completed
Thu Feb 23 00:37:13 2023: BS 619 completed
Thu Feb 23 00:37:36 2023: BS 620 completed
Thu Feb 23 00:37:58 2023: BS 621 completed
Thu Feb 23 00:38:21 2023: BS 622 completed
Thu Feb 23 00:38:43 2023: BS 623 completed
Thu Feb 23 00:39:05 2023: BS 624 completed
Thu Feb 23 00:39:28 2023: BS 625 completed
Thu Feb 23 00:39:50 2023: BS 626 completed
Thu Feb 23 00:40:13 2023: BS 627 completed
Thu Feb 23 00:40:35 2023: BS 628 completed
Thu Feb 23 00:40:58 2023: BS 629 completed
Thu Feb 23 00:41:20 2023: BS 630 completed
Thu Feb 23 00:41:43 2023: BS 631 completed
Thu Feb 23 00:42:05 2023: BS 632 completed
Thu Feb 23 00:42:28 2023: BS 633 completed
Thu Feb 23 00:42:50 2023: BS 634 completed
Thu Feb 23 00:43:13 2023: BS 635 completed
Thu Feb 23 00:43:35 2023: BS 636 completed
Thu Feb 23 00:43:58 2023: BS 637 completed
Thu Feb 23 00:44:20 2023: BS 638 completed
Thu Feb 23 00:44:43 2023: BS 639 completed
Thu Feb 23 00:45:05 2023: BS 640 completed
Thu Feb 23 00:45:27 2023: BS 641 completed
Thu Feb 23 00:45:50 2023: BS 642 completed
Thu Feb 23 00:46:12 2023: BS 643 completed
Thu Feb 23 00:46:35 2023: BS 644 completed
Thu Feb 23 00:46:57 2023: BS 645 completed
Thu Feb 23 00:47:20 2023: BS 646 completed
Thu Feb 23 00:47:42 2023: BS 647 completed
Thu Feb 23 00:48:05 2023: BS 648 completed
Thu Feb 23 00:48:27 2023: BS 649 completed
Thu Feb 23 00:48:50 2023: BS 650 completed
Thu Feb 23 00:49:12 2023: BS 651 completed
Thu Feb 23 00:49:35 2023: BS 652 completed
Thu Feb 23 00:49:57 2023: BS 653 completed
Thu Feb 23 00:50:20 2023: BS 654 completed
Thu Feb 23 00:50:42 2023: BS 655 completed
Thu Feb 23 00:51:05 2023: BS 656 completed
Thu Feb 23 00:51:27 2023: BS 657 completed
Thu Feb 23 00:51:49 2023: BS 658 completed
Thu Feb 23 00:52:12 2023: BS 659 completed
Thu Feb 23 00:52:34 2023: BS 660 completed
Thu Feb 23 00:52:57 2023: BS 661 completed
Thu Feb 23 00:53:19 2023: BS 662 completed
Thu Feb 23 00:53:42 2023: BS 663 completed
Thu Feb 23 00:54:04 2023: BS 664 completed
Thu Feb 23 00:54:27 2023: BS 665 completed
Thu Feb 23 00:54:49 2023: BS 666 completed
Thu Feb 23 00:55:12 2023: BS 667 completed
Thu Feb 23 00:55:34 2023: BS 668 completed
Thu Feb 23 00:55:57 2023: BS 669 completed
Thu Feb 23 00:56:19 2023: BS 670 completed
Thu Feb 23 00:56:42 2023: BS 671 completed
Thu Feb 23 00:57:04 2023: BS 672 completed
Thu Feb 23 00:57:27 2023: BS 673 completed
Thu Feb 23 00:57:49 2023: BS 674 completed
Thu Feb 23 00:58:11 2023: BS 675 completed
Thu Feb 23 00:58:34 2023: BS 676 completed
Thu Feb 23 00:58:56 2023: BS 677 completed
Thu Feb 23 00:59:19 2023: BS 678 completed
Thu Feb 23 00:59:41 2023: BS 679 completed
Thu Feb 23 01:00:04 2023: BS 680 completed
Thu Feb 23 01:00:26 2023: BS 681 completed
Thu Feb 23 01:00:49 2023: BS 682 completed
Thu Feb 23 01:01:11 2023: BS 683 completed
Thu Feb 23 01:01:34 2023: BS 684 completed
Thu Feb 23 01:01:56 2023: BS 685 completed
Thu Feb 23 01:02:19 2023: BS 686 completed
Thu Feb 23 01:02:41 2023: BS 687 completed
Thu Feb 23 01:03:04 2023: BS 688 completed
Thu Feb 23 01:03:26 2023: BS 689 completed
Thu Feb 23 01:03:49 2023: BS 690 completed
Thu Feb 23 01:04:11 2023: BS 691 completed
Thu Feb 23 01:04:33 2023: BS 692 completed
Thu Feb 23 01:04:56 2023: BS 693 completed
Thu Feb 23 01:05:18 2023: BS 694 completed
Thu Feb 23 01:05:41 2023: BS 695 completed
Thu Feb 23 01:06:03 2023: BS 696 completed
Thu Feb 23 01:06:26 2023: BS 697 completed
Thu Feb 23 01:06:48 2023: BS 698 completed
Thu Feb 23 01:07:11 2023: BS 699 completed
Thu Feb 23 01:07:33 2023: BS 700 completed
Thu Feb 23 01:07:56 2023: BS 701 completed
Thu Feb 23 01:08:18 2023: BS 702 completed
Thu Feb 23 01:08:41 2023: BS 703 completed
Thu Feb 23 01:09:03 2023: BS 704 completed
Thu Feb 23 01:09:26 2023: BS 705 completed
Thu Feb 23 01:09:48 2023: BS 706 completed
Thu Feb 23 01:10:11 2023: BS 707 completed
Thu Feb 23 01:10:33 2023: BS 708 completed
Thu Feb 23 01:10:55 2023: BS 709 completed
Thu Feb 23 01:11:18 2023: BS 710 completed
Thu Feb 23 01:11:40 2023: BS 711 completed
Thu Feb 23 01:12:03 2023: BS 712 completed
Thu Feb 23 01:12:25 2023: BS 713 completed
Thu Feb 23 01:12:48 2023: BS 714 completed
Thu Feb 23 01:13:10 2023: BS 715 completed
Thu Feb 23 01:13:33 2023: BS 716 completed
Thu Feb 23 01:13:55 2023: BS 717 completed
Thu Feb 23 01:14:18 2023: BS 718 completed
Thu Feb 23 01:14:40 2023: BS 719 completed
Thu Feb 23 01:15:03 2023: BS 720 completed
Thu Feb 23 01:15:25 2023: BS 721 completed
Thu Feb 23 01:15:48 2023: BS 722 completed
Thu Feb 23 01:16:10 2023: BS 723 completed
Thu Feb 23 01:16:33 2023: BS 724 completed
Thu Feb 23 01:16:55 2023: BS 725 completed
Thu Feb 23 01:17:17 2023: BS 726 completed
Thu Feb 23 01:17:40 2023: BS 727 completed
Thu Feb 23 01:18:02 2023: BS 728 completed
Thu Feb 23 01:18:25 2023: BS 729 completed
Thu Feb 23 01:18:47 2023: BS 730 completed
Thu Feb 23 01:19:10 2023: BS 731 completed
Thu Feb 23 01:19:32 2023: BS 732 completed
Thu Feb 23 01:19:55 2023: BS 733 completed
Thu Feb 23 01:20:17 2023: BS 734 completed
Thu Feb 23 01:20:40 2023: BS 735 completed
Thu Feb 23 01:21:02 2023: BS 736 completed
Thu Feb 23 01:21:25 2023: BS 737 completed
Thu Feb 23 01:21:47 2023: BS 738 completed
Thu Feb 23 01:22:10 2023: BS 739 completed
Thu Feb 23 01:22:32 2023: BS 740 completed
Thu Feb 23 01:22:55 2023: BS 741 completed
Thu Feb 23 01:23:17 2023: BS 742 completed
Thu Feb 23 01:23:39 2023: BS 743 completed
Thu Feb 23 01:24:02 2023: BS 744 completed
Thu Feb 23 01:24:24 2023: BS 745 completed
Thu Feb 23 01:24:47 2023: BS 746 completed
Thu Feb 23 01:25:09 2023: BS 747 completed
Thu Feb 23 01:25:32 2023: BS 748 completed
Thu Feb 23 01:25:54 2023: BS 749 completed
Thu Feb 23 01:26:17 2023: BS 750 completed
Thu Feb 23 01:26:39 2023: BS 751 completed
Thu Feb 23 01:27:02 2023: BS 752 completed
Thu Feb 23 01:27:24 2023: BS 753 completed
Thu Feb 23 01:27:47 2023: BS 754 completed
Thu Feb 23 01:28:09 2023: BS 755 completed
Thu Feb 23 01:28:32 2023: BS 756 completed
Thu Feb 23 01:28:54 2023: BS 757 completed
Thu Feb 23 01:29:17 2023: BS 758 completed
Thu Feb 23 01:29:39 2023: BS 759 completed
Thu Feb 23 01:30:01 2023: BS 760 completed
Thu Feb 23 01:30:24 2023: BS 761 completed
Thu Feb 23 01:30:46 2023: BS 762 completed
Thu Feb 23 01:31:09 2023: BS 763 completed
Thu Feb 23 01:31:31 2023: BS 764 completed
Thu Feb 23 01:31:54 2023: BS 765 completed
Thu Feb 23 01:32:16 2023: BS 766 completed
Thu Feb 23 01:32:39 2023: BS 767 completed
Thu Feb 23 01:33:01 2023: BS 768 completed
Thu Feb 23 01:33:24 2023: BS 769 completed
Thu Feb 23 01:33:46 2023: BS 770 completed
Thu Feb 23 01:34:09 2023: BS 771 completed
Thu Feb 23 01:34:31 2023: BS 772 completed
Thu Feb 23 01:34:54 2023: BS 773 completed
Thu Feb 23 01:35:16 2023: BS 774 completed
Thu Feb 23 01:35:39 2023: BS 775 completed
Thu Feb 23 01:36:01 2023: BS 776 completed
Thu Feb 23 01:36:23 2023: BS 777 completed
Thu Feb 23 01:36:46 2023: BS 778 completed
Thu Feb 23 01:37:08 2023: BS 779 completed
Thu Feb 23 01:37:31 2023: BS 780 completed
Thu Feb 23 01:37:53 2023: BS 781 completed
Thu Feb 23 01:38:16 2023: BS 782 completed
Thu Feb 23 01:38:38 2023: BS 783 completed
Thu Feb 23 01:39:01 2023: BS 784 completed
Thu Feb 23 01:39:23 2023: BS 785 completed
Thu Feb 23 01:39:46 2023: BS 786 completed
Thu Feb 23 01:40:08 2023: BS 787 completed
Thu Feb 23 01:40:31 2023: BS 788 completed
Thu Feb 23 01:40:53 2023: BS 789 completed
Thu Feb 23 01:41:16 2023: BS 790 completed
Thu Feb 23 01:41:38 2023: BS 791 completed
Thu Feb 23 01:42:01 2023: BS 792 completed
Thu Feb 23 01:42:23 2023: BS 793 completed
Thu Feb 23 01:42:45 2023: BS 794 completed
Thu Feb 23 01:43:08 2023: BS 795 completed
Thu Feb 23 01:43:30 2023: BS 796 completed
Thu Feb 23 01:43:53 2023: BS 797 completed
Thu Feb 23 01:44:15 2023: BS 798 completed
Thu Feb 23 01:44:38 2023: BS 799 completed
Thu Feb 23 01:45:00 2023: BS 800 completed
Thu Feb 23 01:45:23 2023: BS 801 completed
Thu Feb 23 01:45:45 2023: BS 802 completed
Thu Feb 23 01:46:08 2023: BS 803 completed
Thu Feb 23 01:46:30 2023: BS 804 completed
Thu Feb 23 01:46:53 2023: BS 805 completed
Thu Feb 23 01:47:15 2023: BS 806 completed
Thu Feb 23 01:47:38 2023: BS 807 completed
Thu Feb 23 01:48:00 2023: BS 808 completed
Thu Feb 23 01:48:23 2023: BS 809 completed
Thu Feb 23 01:48:45 2023: BS 810 completed
Thu Feb 23 01:49:07 2023: BS 811 completed
Thu Feb 23 01:49:30 2023: BS 812 completed
Thu Feb 23 01:49:52 2023: BS 813 completed
Thu Feb 23 01:50:15 2023: BS 814 completed
Thu Feb 23 01:50:37 2023: BS 815 completed
Thu Feb 23 01:51:00 2023: BS 816 completed
Thu Feb 23 01:51:22 2023: BS 817 completed
Thu Feb 23 01:51:45 2023: BS 818 completed
Thu Feb 23 01:52:07 2023: BS 819 completed
Thu Feb 23 01:52:30 2023: BS 820 completed
Thu Feb 23 01:52:52 2023: BS 821 completed
Thu Feb 23 01:53:15 2023: BS 822 completed
Thu Feb 23 01:53:37 2023: BS 823 completed
Thu Feb 23 01:54:00 2023: BS 824 completed
Thu Feb 23 01:54:22 2023: BS 825 completed
Thu Feb 23 01:54:45 2023: BS 826 completed
Thu Feb 23 01:55:07 2023: BS 827 completed
Thu Feb 23 01:55:29 2023: BS 828 completed
Thu Feb 23 01:55:52 2023: BS 829 completed
Thu Feb 23 01:56:14 2023: BS 830 completed
Thu Feb 23 01:56:37 2023: BS 831 completed
Thu Feb 23 01:56:59 2023: BS 832 completed
Thu Feb 23 01:57:22 2023: BS 833 completed
Thu Feb 23 01:57:44 2023: BS 834 completed
Thu Feb 23 01:58:07 2023: BS 835 completed
Thu Feb 23 01:58:29 2023: BS 836 completed
Thu Feb 23 01:58:52 2023: BS 837 completed
Thu Feb 23 01:59:14 2023: BS 838 completed
Thu Feb 23 01:59:37 2023: BS 839 completed
Thu Feb 23 01:59:59 2023: BS 840 completed
Thu Feb 23 02:00:22 2023: BS 841 completed
Thu Feb 23 02:00:44 2023: BS 842 completed
Thu Feb 23 02:01:07 2023: BS 843 completed
Thu Feb 23 02:01:29 2023: BS 844 completed
Thu Feb 23 02:01:52 2023: BS 845 completed
Thu Feb 23 02:02:14 2023: BS 846 completed
Thu Feb 23 02:02:36 2023: BS 847 completed
Thu Feb 23 02:02:59 2023: BS 848 completed
Thu Feb 23 02:03:21 2023: BS 849 completed
Thu Feb 23 02:03:44 2023: BS 850 completed
Thu Feb 23 02:04:06 2023: BS 851 completed
Thu Feb 23 02:04:29 2023: BS 852 completed
Thu Feb 23 02:04:51 2023: BS 853 completed
Thu Feb 23 02:05:14 2023: BS 854 completed
Thu Feb 23 02:05:36 2023: BS 855 completed
Thu Feb 23 02:05:59 2023: BS 856 completed
Thu Feb 23 02:06:21 2023: BS 857 completed
Thu Feb 23 02:06:44 2023: BS 858 completed
Thu Feb 23 02:07:06 2023: BS 859 completed
Thu Feb 23 02:07:29 2023: BS 860 completed
Thu Feb 23 02:07:51 2023: BS 861 completed
Thu Feb 23 02:08:14 2023: BS 862 completed
Thu Feb 23 02:08:36 2023: BS 863 completed
Thu Feb 23 02:08:58 2023: BS 864 completed
Thu Feb 23 02:09:21 2023: BS 865 completed
Thu Feb 23 02:09:43 2023: BS 866 completed
Thu Feb 23 02:10:06 2023: BS 867 completed
Thu Feb 23 02:10:28 2023: BS 868 completed
Thu Feb 23 02:10:51 2023: BS 869 completed
Thu Feb 23 02:11:13 2023: BS 870 completed
Thu Feb 23 02:11:36 2023: BS 871 completed
Thu Feb 23 02:11:58 2023: BS 872 completed
Thu Feb 23 02:12:21 2023: BS 873 completed
Thu Feb 23 02:12:43 2023: BS 874 completed
Thu Feb 23 02:13:06 2023: BS 875 completed
Thu Feb 23 02:13:28 2023: BS 876 completed
Thu Feb 23 02:13:51 2023: BS 877 completed
Thu Feb 23 02:14:13 2023: BS 878 completed
Thu Feb 23 02:14:36 2023: BS 879 completed
Thu Feb 23 02:14:58 2023: BS 880 completed
Thu Feb 23 02:15:20 2023: BS 881 completed
Thu Feb 23 02:15:43 2023: BS 882 completed
Thu Feb 23 02:16:05 2023: BS 883 completed
Thu Feb 23 02:16:28 2023: BS 884 completed
Thu Feb 23 02:16:50 2023: BS 885 completed
Thu Feb 23 02:17:13 2023: BS 886 completed
Thu Feb 23 02:17:35 2023: BS 887 completed
Thu Feb 23 02:17:58 2023: BS 888 completed
Thu Feb 23 02:18:20 2023: BS 889 completed
Thu Feb 23 02:18:43 2023: BS 890 completed
Thu Feb 23 02:19:05 2023: BS 891 completed
Thu Feb 23 02:19:28 2023: BS 892 completed
Thu Feb 23 02:19:50 2023: BS 893 completed
Thu Feb 23 02:20:13 2023: BS 894 completed
Thu Feb 23 02:20:35 2023: BS 895 completed
Thu Feb 23 02:20:58 2023: BS 896 completed
Thu Feb 23 02:21:20 2023: BS 897 completed
Thu Feb 23 02:21:42 2023: BS 898 completed
Thu Feb 23 02:22:05 2023: BS 899 completed
Thu Feb 23 02:22:27 2023: BS 900 completed
Thu Feb 23 02:22:50 2023: BS 901 completed
Thu Feb 23 02:23:12 2023: BS 902 completed
Thu Feb 23 02:23:35 2023: BS 903 completed
Thu Feb 23 02:23:57 2023: BS 904 completed
Thu Feb 23 02:24:20 2023: BS 905 completed
Thu Feb 23 02:24:42 2023: BS 906 completed
Thu Feb 23 02:25:05 2023: BS 907 completed
Thu Feb 23 02:25:27 2023: BS 908 completed
Thu Feb 23 02:25:50 2023: BS 909 completed
Thu Feb 23 02:26:12 2023: BS 910 completed
Thu Feb 23 02:26:35 2023: BS 911 completed
Thu Feb 23 02:26:57 2023: BS 912 completed
Thu Feb 23 02:27:20 2023: BS 913 completed
Thu Feb 23 02:27:42 2023: BS 914 completed
Thu Feb 23 02:28:04 2023: BS 915 completed
Thu Feb 23 02:28:27 2023: BS 916 completed
Thu Feb 23 02:28:49 2023: BS 917 completed
Thu Feb 23 02:29:12 2023: BS 918 completed
Thu Feb 23 02:29:34 2023: BS 919 completed
Thu Feb 23 02:29:57 2023: BS 920 completed
Thu Feb 23 02:30:19 2023: BS 921 completed
Thu Feb 23 02:30:42 2023: BS 922 completed
Thu Feb 23 02:31:04 2023: BS 923 completed
Thu Feb 23 02:31:27 2023: BS 924 completed
Thu Feb 23 02:31:49 2023: BS 925 completed
Thu Feb 23 02:32:12 2023: BS 926 completed
Thu Feb 23 02:32:34 2023: BS 927 completed
Thu Feb 23 02:32:57 2023: BS 928 completed
Thu Feb 23 02:33:19 2023: BS 929 completed
Thu Feb 23 02:33:42 2023: BS 930 completed
Thu Feb 23 02:34:04 2023: BS 931 completed
Thu Feb 23 02:34:27 2023: BS 932 completed
Thu Feb 23 02:34:49 2023: BS 933 completed
Thu Feb 23 02:35:11 2023: BS 934 completed
Thu Feb 23 02:35:34 2023: BS 935 completed
Thu Feb 23 02:35:56 2023: BS 936 completed
Thu Feb 23 02:36:19 2023: BS 937 completed
Thu Feb 23 02:36:30 2023: Acquisition complete
