# Supplementary material for: Modulable Photocatalyzed Strategies for the Synthesis of α-C-Glycosyl Alanine Analogues via the Giese Reaction with Dehydroalanine Derivates
Source: Org Lett. 2023 Jun 22;25(26):4862–7. doi: 10.1021/acs.orglett.3c01660 (PMC10334469; doi:10.1021/acs.orglett.3c01660)
Supplement: Supplementary file 1 — ol3c01660_si_001.zip [file ol3c01660_si_001.zip › Spectra_Photoglyco_def/Spectra Scope/3da/1H - 3da/log]

Wed Feb 22 20:22:09 2023: Experiment started
Wed Feb 22 20:22:40 2023: BS 1 completed
Wed Feb 22 20:23:04 2023: BS 2 completed
Wed Feb 22 20:23:28 2023: BS 3 completed
Wed Feb 22 20:23:52 2023: BS 4 completed
Wed Feb 22 20:24:16 2023: BS 5 completed
Wed Feb 22 20:24:40 2023: BS 6 completed
Wed Feb 22 20:25:04 2023: BS 7 completed
Wed Feb 22 20:25:28 2023: Acquisition complete
