# Supplementary material for: Modulable Photocatalyzed Strategies for the Synthesis of α-C-Glycosyl Alanine Analogues via the Giese Reaction with Dehydroalanine Derivates
Source: Org Lett. 2023 Jun 22;25(26):4862–7. doi: 10.1021/acs.orglett.3c01660 (PMC10334469; doi:10.1021/acs.orglett.3c01660)
Supplement: Supplementary file 1 — ol3c01660_si_001.zip [file ol3c01660_si_001.zip › Spectra_Photoglyco_def/Spectra Scope/3ab/13C - 3ab/log]

Wed Jul 20 23:12:57 2022: Experiment started
Wed Jul 20 23:13:21 2022: BS 1 completed
Wed Jul 20 23:13:43 2022: BS 2 completed
Wed Jul 20 23:14:06 2022: BS 3 completed
Wed Jul 20 23:14:28 2022: BS 4 completed
Wed Jul 20 23:14:51 2022: BS 5 completed
Wed Jul 20 23:15:13 2022: BS 6 completed
Wed Jul 20 23:15:36 2022: BS 7 completed
Wed Jul 20 23:15:58 2022: BS 8 completed
Wed Jul 20 23:16:21 2022: BS 9 completed
Wed Jul 20 23:16:43 2022: BS 10 completed
Wed Jul 20 23:17:06 2022: BS 11 completed
Wed Jul 20 23:17:28 2022: BS 12 completed
Wed Jul 20 23:17:51 2022: BS 13 completed
Wed Jul 20 23:18:13 2022: BS 14 completed
Wed Jul 20 23:18:36 2022: BS 15 completed
Wed Jul 20 23:18:58 2022: BS 16 completed
Wed Jul 20 23:19:21 2022: BS 17 completed
Wed Jul 20 23:19:43 2022: BS 18 completed
Wed Jul 20 23:20:05 2022: BS 19 completed
Wed Jul 20 23:20:28 2022: BS 20 completed
Wed Jul 20 23:20:50 2022: BS 21 completed
Wed Jul 20 23:21:13 2022: BS 22 completed
Wed Jul 20 23:21:35 2022: BS 23 completed
Wed Jul 20 23:21:58 2022: BS 24 completed
Wed Jul 20 23:22:20 2022: BS 25 completed
Wed Jul 20 23:22:43 2022: BS 26 completed
Wed Jul 20 23:23:05 2022: BS 27 completed
Wed Jul 20 23:23:28 2022: BS 28 completed
Wed Jul 20 23:23:50 2022: BS 29 completed
Wed Jul 20 23:24:13 2022: BS 30 completed
Wed Jul 20 23:24:35 2022: BS 31 completed
Wed Jul 20 23:24:58 2022: BS 32 completed
Wed Jul 20 23:25:20 2022: BS 33 completed
Wed Jul 20 23:25:43 2022: BS 34 completed
Wed Jul 20 23:26:05 2022: BS 35 completed
Wed Jul 20 23:26:27 2022: BS 36 completed
Wed Jul 20 23:26:50 2022: BS 37 completed
Wed Jul 20 23:27:12 2022: BS 38 completed
Wed Jul 20 23:27:35 2022: BS 39 completed
Wed Jul 20 23:27:57 2022: BS 40 completed
Wed Jul 20 23:28:20 2022: BS 41 completed
Wed Jul 20 23:28:42 2022: BS 42 completed
Wed Jul 20 23:29:05 2022: BS 43 completed
Wed Jul 20 23:29:27 2022: BS 44 completed
Wed Jul 20 23:29:50 2022: BS 45 completed
Wed Jul 20 23:30:12 2022: BS 46 completed
Wed Jul 20 23:30:35 2022: BS 47 completed
Wed Jul 20 23:30:57 2022: BS 48 completed
Wed Jul 20 23:31:20 2022: BS 49 completed
Wed Jul 20 23:31:42 2022: BS 50 completed
Wed Jul 20 23:32:04 2022: BS 51 completed
Wed Jul 20 23:32:27 2022: BS 52 completed
Wed Jul 20 23:32:49 2022: BS 53 completed
Wed Jul 20 23:33:12 2022: BS 54 completed
Wed Jul 20 23:33:34 2022: BS 55 completed
Wed Jul 20 23:33:57 2022: BS 56 completed
Wed Jul 20 23:34:19 2022: BS 57 completed
Wed Jul 20 23:34:42 2022: BS 58 completed
Wed Jul 20 23:35:04 2022: BS 59 completed
Wed Jul 20 23:35:27 2022: BS 60 completed
Wed Jul 20 23:35:49 2022: BS 61 completed
Wed Jul 20 23:36:12 2022: BS 62 completed
Wed Jul 20 23:36:34 2022: BS 63 completed
Wed Jul 20 23:36:57 2022: BS 64 completed
Wed Jul 20 23:37:19 2022: BS 65 completed
Wed Jul 20 23:37:42 2022: BS 66 completed
Wed Jul 20 23:38:04 2022: BS 67 completed
Wed Jul 20 23:38:27 2022: BS 68 completed
Wed Jul 20 23:38:49 2022: BS 69 completed
Wed Jul 20 23:39:12 2022: BS 70 completed
Wed Jul 20 23:39:34 2022: BS 71 completed
Wed Jul 20 23:39:56 2022: BS 72 completed
Wed Jul 20 23:40:19 2022: BS 73 completed
Wed Jul 20 23:40:41 2022: BS 74 completed
Wed Jul 20 23:41:04 2022: BS 75 completed
Wed Jul 20 23:41:26 2022: BS 76 completed
Wed Jul 20 23:41:49 2022: BS 77 completed
Wed Jul 20 23:42:11 2022: BS 78 completed
Wed Jul 20 23:42:34 2022: BS 79 completed
Wed Jul 20 23:42:56 2022: BS 80 completed
Wed Jul 20 23:43:19 2022: BS 81 completed
Wed Jul 20 23:43:41 2022: BS 82 completed
Wed Jul 20 23:44:04 2022: BS 83 completed
Wed Jul 20 23:44:26 2022: BS 84 completed
Wed Jul 20 23:44:49 2022: BS 85 completed
Wed Jul 20 23:45:11 2022: BS 86 completed
Wed Jul 20 23:45:33 2022: BS 87 completed
Wed Jul 20 23:45:56 2022: BS 88 completed
Wed Jul 20 23:46:18 2022: BS 89 completed
Wed Jul 20 23:46:41 2022: BS 90 completed
Wed Jul 20 23:47:03 2022: BS 91 completed
Wed Jul 20 23:47:26 2022: BS 92 completed
Wed Jul 20 23:47:48 2022: BS 93 completed
Wed Jul 20 23:48:11 2022: BS 94 completed
Wed Jul 20 23:48:33 2022: BS 95 completed
Wed Jul 20 23:48:56 2022: BS 96 completed
Wed Jul 20 23:49:18 2022: BS 97 completed
Wed Jul 20 23:49:41 2022: BS 98 completed
Wed Jul 20 23:50:03 2022: BS 99 completed
Wed Jul 20 23:50:26 2022: BS 100 completed
Wed Jul 20 23:50:48 2022: BS 101 completed
Wed Jul 20 23:51:11 2022: BS 102 completed
Wed Jul 20 23:51:33 2022: BS 103 completed
Wed Jul 20 23:51:55 2022: BS 104 completed
Wed Jul 20 23:52:18 2022: BS 105 completed
Wed Jul 20 23:52:40 2022: BS 106 completed
Wed Jul 20 23:53:03 2022: BS 107 completed
Wed Jul 20 23:53:25 2022: BS 108 completed
Wed Jul 20 23:53:48 2022: BS 109 completed
Wed Jul 20 23:54:10 2022: BS 110 completed
Wed Jul 20 23:54:33 2022: BS 111 completed
Wed Jul 20 23:54:55 2022: BS 112 completed
Wed Jul 20 23:55:18 2022: BS 113 completed
Wed Jul 20 23:55:40 2022: BS 114 completed
Wed Jul 20 23:56:03 2022: BS 115 completed
Wed Jul 20 23:56:25 2022: BS 116 completed
Wed Jul 20 23:56:48 2022: BS 117 completed
Wed Jul 20 23:57:10 2022: BS 118 completed
Wed Jul 20 23:57:33 2022: BS 119 completed
Wed Jul 20 23:57:55 2022: BS 120 completed
Wed Jul 20 23:58:17 2022: BS 121 completed
Wed Jul 20 23:58:40 2022: BS 122 completed
Wed Jul 20 23:59:02 2022: BS 123 completed
Wed Jul 20 23:59:25 2022: BS 124 completed
Wed Jul 20 23:59:47 2022: BS 125 completed
Thu Jul 21 00:00:10 2022: BS 126 completed
Thu Jul 21 00:00:32 2022: BS 127 completed
Thu Jul 21 00:00:55 2022: BS 128 completed
Thu Jul 21 00:01:17 2022: BS 129 completed
Thu Jul 21 00:01:40 2022: BS 130 completed
Thu Jul 21 00:02:02 2022: BS 131 completed
Thu Jul 21 00:02:25 2022: BS 132 completed
Thu Jul 21 00:02:47 2022: BS 133 completed
Thu Jul 21 00:03:10 2022: BS 134 completed
Thu Jul 21 00:03:32 2022: BS 135 completed
Thu Jul 21 00:03:55 2022: BS 136 completed
Thu Jul 21 00:04:17 2022: BS 137 completed
Thu Jul 21 00:04:40 2022: BS 138 completed
Thu Jul 21 00:05:02 2022: BS 139 completed
Thu Jul 21 00:05:24 2022: BS 140 completed
Thu Jul 21 00:05:47 2022: BS 141 completed
Thu Jul 21 00:06:09 2022: BS 142 completed
Thu Jul 21 00:06:32 2022: BS 143 completed
Thu Jul 21 00:06:54 2022: BS 144 completed
Thu Jul 21 00:07:17 2022: BS 145 completed
Thu Jul 21 00:07:39 2022: BS 146 completed
Thu Jul 21 00:08:02 2022: BS 147 completed
Thu Jul 21 00:08:24 2022: BS 148 completed
Thu Jul 21 00:08:47 2022: BS 149 completed
Thu Jul 21 00:09:09 2022: BS 150 completed
Thu Jul 21 00:09:32 2022: BS 151 completed
Thu Jul 21 00:09:54 2022: BS 152 completed
Thu Jul 21 00:10:17 2022: BS 153 completed
Thu Jul 21 00:10:39 2022: BS 154 completed
Thu Jul 21 00:11:01 2022: BS 155 completed
Thu Jul 21 00:11:24 2022: BS 156 completed
Thu Jul 21 00:11:46 2022: BS 157 completed
Thu Jul 21 00:12:09 2022: BS 158 completed
Thu Jul 21 00:12:31 2022: BS 159 completed
Thu Jul 21 00:12:54 2022: BS 160 completed
Thu Jul 21 00:13:16 2022: BS 161 completed
Thu Jul 21 00:13:39 2022: BS 162 completed
Thu Jul 21 00:14:01 2022: BS 163 completed
Thu Jul 21 00:14:24 2022: BS 164 completed
Thu Jul 21 00:14:46 2022: BS 165 completed
Thu Jul 21 00:15:09 2022: BS 166 completed
Thu Jul 21 00:15:31 2022: BS 167 completed
Thu Jul 21 00:15:54 2022: BS 168 completed
Thu Jul 21 00:16:16 2022: BS 169 completed
Thu Jul 21 00:16:39 2022: BS 170 completed
Thu Jul 21 00:17:01 2022: BS 171 completed
Thu Jul 21 00:17:24 2022: BS 172 completed
Thu Jul 21 00:17:46 2022: BS 173 completed
Thu Jul 21 00:18:08 2022: BS 174 completed
Thu Jul 21 00:18:31 2022: BS 175 completed
Thu Jul 21 00:18:53 2022: BS 176 completed
Thu Jul 21 00:19:16 2022: BS 177 completed
Thu Jul 21 00:19:38 2022: BS 178 completed
Thu Jul 21 00:20:01 2022: BS 179 completed
Thu Jul 21 00:20:23 2022: BS 180 completed
Thu Jul 21 00:20:46 2022: BS 181 completed
Thu Jul 21 00:21:08 2022: BS 182 completed
Thu Jul 21 00:21:31 2022: BS 183 completed
Thu Jul 21 00:21:53 2022: BS 184 completed
Thu Jul 21 00:22:16 2022: BS 185 completed
Thu Jul 21 00:22:38 2022: BS 186 completed
Thu Jul 21 00:23:01 2022: BS 187 completed
Thu Jul 21 00:23:23 2022: BS 188 completed
Thu Jul 21 00:23:45 2022: BS 189 completed
Thu Jul 21 00:24:08 2022: BS 190 completed
Thu Jul 21 00:24:30 2022: BS 191 completed
Thu Jul 21 00:24:53 2022: BS 192 completed
Thu Jul 21 00:25:15 2022: BS 193 completed
Thu Jul 21 00:25:38 2022: BS 194 completed
Thu Jul 21 00:26:00 2022: BS 195 completed
Thu Jul 21 00:26:23 2022: BS 196 completed
Thu Jul 21 00:26:45 2022: BS 197 completed
Thu Jul 21 00:27:08 2022: BS 198 completed
Thu Jul 21 00:27:30 2022: BS 199 completed
Thu Jul 21 00:27:53 2022: BS 200 completed
Thu Jul 21 00:28:15 2022: BS 201 completed
Thu Jul 21 00:28:38 2022: BS 202 completed
Thu Jul 21 00:29:00 2022: BS 203 completed
Thu Jul 21 00:29:23 2022: BS 204 completed
Thu Jul 21 00:29:45 2022: BS 205 completed
Thu Jul 21 00:30:07 2022: BS 206 completed
Thu Jul 21 00:30:30 2022: BS 207 completed
Thu Jul 21 00:30:52 2022: BS 208 completed
Thu Jul 21 00:31:15 2022: BS 209 completed
Thu Jul 21 00:31:37 2022: BS 210 completed
Thu Jul 21 00:32:00 2022: BS 211 completed
Thu Jul 21 00:32:22 2022: BS 212 completed
Thu Jul 21 00:32:45 2022: BS 213 completed
Thu Jul 21 00:33:07 2022: BS 214 completed
Thu Jul 21 00:33:30 2022: BS 215 completed
Thu Jul 21 00:33:52 2022: BS 216 completed
Thu Jul 21 00:34:15 2022: BS 217 completed
Thu Jul 21 00:34:37 2022: BS 218 completed
Thu Jul 21 00:35:00 2022: BS 219 completed
Thu Jul 21 00:35:22 2022: BS 220 completed
Thu Jul 21 00:35:45 2022: BS 221 completed
Thu Jul 21 00:36:07 2022: BS 222 completed
Thu Jul 21 00:36:29 2022: BS 223 completed
Thu Jul 21 00:36:52 2022: BS 224 completed
Thu Jul 21 00:37:15 2022: BS 225 completed
Thu Jul 21 00:37:37 2022: BS 226 completed
Thu Jul 21 00:37:59 2022: BS 227 completed
Thu Jul 21 00:38:22 2022: BS 228 completed
Thu Jul 21 00:38:44 2022: BS 229 completed
Thu Jul 21 00:39:07 2022: BS 230 completed
Thu Jul 21 00:39:29 2022: BS 231 completed
Thu Jul 21 00:39:52 2022: BS 232 completed
Thu Jul 21 00:40:14 2022: BS 233 completed
Thu Jul 21 00:40:37 2022: BS 234 completed
Thu Jul 21 00:40:59 2022: BS 235 completed
Thu Jul 21 00:41:22 2022: BS 236 completed
Thu Jul 21 00:41:44 2022: BS 237 completed
Thu Jul 21 00:42:07 2022: BS 238 completed
Thu Jul 21 00:42:29 2022: BS 239 completed
Thu Jul 21 00:42:52 2022: BS 240 completed
Thu Jul 21 00:43:14 2022: BS 241 completed
Thu Jul 21 00:43:36 2022: BS 242 completed
Thu Jul 21 00:43:59 2022: BS 243 completed
Thu Jul 21 00:44:21 2022: BS 244 completed
Thu Jul 21 00:44:44 2022: BS 245 completed
Thu Jul 21 00:45:06 2022: BS 246 completed
Thu Jul 21 00:45:29 2022: BS 247 completed
Thu Jul 21 00:45:51 2022: BS 248 completed
Thu Jul 21 00:46:14 2022: BS 249 completed
Thu Jul 21 00:46:36 2022: BS 250 completed
Thu Jul 21 00:46:59 2022: BS 251 completed
Thu Jul 21 00:47:21 2022: BS 252 completed
Thu Jul 21 00:47:44 2022: BS 253 completed
Thu Jul 21 00:48:06 2022: BS 254 completed
Thu Jul 21 00:48:29 2022: BS 255 completed
Thu Jul 21 00:48:51 2022: BS 256 completed
Thu Jul 21 00:49:14 2022: BS 257 completed
Thu Jul 21 00:49:36 2022: BS 258 completed
Thu Jul 21 00:49:58 2022: BS 259 completed
Thu Jul 21 00:50:21 2022: BS 260 completed
Thu Jul 21 00:50:43 2022: BS 261 completed
Thu Jul 21 00:51:06 2022: BS 262 completed
Thu Jul 21 00:51:28 2022: BS 263 completed
Thu Jul 21 00:51:51 2022: BS 264 completed
Thu Jul 21 00:52:13 2022: BS 265 completed
Thu Jul 21 00:52:36 2022: BS 266 completed
Thu Jul 21 00:52:58 2022: BS 267 completed
Thu Jul 21 00:53:21 2022: BS 268 completed
Thu Jul 21 00:53:43 2022: BS 269 completed
Thu Jul 21 00:54:06 2022: BS 270 completed
Thu Jul 21 00:54:28 2022: BS 271 completed
Thu Jul 21 00:54:51 2022: BS 272 completed
Thu Jul 21 00:55:13 2022: BS 273 completed
Thu Jul 21 00:55:35 2022: BS 274 completed
Thu Jul 21 00:55:58 2022: BS 275 completed
Thu Jul 21 00:56:20 2022: BS 276 completed
Thu Jul 21 00:56:43 2022: BS 277 completed
Thu Jul 21 00:57:05 2022: BS 278 completed
Thu Jul 21 00:57:28 2022: BS 279 completed
Thu Jul 21 00:57:50 2022: BS 280 completed
Thu Jul 21 00:58:13 2022: BS 281 completed
Thu Jul 21 00:58:35 2022: BS 282 completed
Thu Jul 21 00:58:58 2022: BS 283 completed
Thu Jul 21 00:59:20 2022: BS 284 completed
Thu Jul 21 00:59:43 2022: BS 285 completed
Thu Jul 21 01:00:05 2022: BS 286 completed
Thu Jul 21 01:00:28 2022: BS 287 completed
Thu Jul 21 01:00:50 2022: BS 288 completed
Thu Jul 21 01:01:13 2022: BS 289 completed
Thu Jul 21 01:01:35 2022: BS 290 completed
Thu Jul 21 01:01:58 2022: BS 291 completed
Thu Jul 21 01:02:20 2022: BS 292 completed
Thu Jul 21 01:02:42 2022: BS 293 completed
Thu Jul 21 01:03:05 2022: BS 294 completed
Thu Jul 21 01:03:27 2022: BS 295 completed
Thu Jul 21 01:03:50 2022: BS 296 completed
Thu Jul 21 01:04:12 2022: BS 297 completed
Thu Jul 21 01:04:35 2022: BS 298 completed
Thu Jul 21 01:04:57 2022: BS 299 completed
Thu Jul 21 01:05:20 2022: BS 300 completed
Thu Jul 21 01:05:42 2022: BS 301 completed
Thu Jul 21 01:06:05 2022: BS 302 completed
Thu Jul 21 01:06:27 2022: BS 303 completed
Thu Jul 21 01:06:50 2022: BS 304 completed
Thu Jul 21 01:07:12 2022: BS 305 completed
Thu Jul 21 01:07:35 2022: BS 306 completed
Thu Jul 21 01:07:57 2022: BS 307 completed
Thu Jul 21 01:08:20 2022: BS 308 completed
Thu Jul 21 01:08:42 2022: BS 309 completed
Thu Jul 21 01:09:04 2022: BS 310 completed
Thu Jul 21 01:09:27 2022: BS 311 completed
Thu Jul 21 01:09:49 2022: BS 312 completed
Thu Jul 21 01:10:12 2022: BS 313 completed
Thu Jul 21 01:10:34 2022: BS 314 completed
Thu Jul 21 01:10:57 2022: BS 315 completed
Thu Jul 21 01:11:19 2022: BS 316 completed
Thu Jul 21 01:11:42 2022: BS 317 completed
Thu Jul 21 01:12:04 2022: BS 318 completed
Thu Jul 21 01:12:27 2022: BS 319 completed
Thu Jul 21 01:12:49 2022: BS 320 completed
Thu Jul 21 01:13:12 2022: BS 321 completed
Thu Jul 21 01:13:34 2022: BS 322 completed
Thu Jul 21 01:13:57 2022: BS 323 completed
Thu Jul 21 01:14:19 2022: BS 324 completed
Thu Jul 21 01:14:42 2022: BS 325 completed
Thu Jul 21 01:15:04 2022: BS 326 completed
Thu Jul 21 01:15:26 2022: BS 327 completed
Thu Jul 21 01:15:49 2022: BS 328 completed
Thu Jul 21 01:16:11 2022: BS 329 completed
Thu Jul 21 01:16:34 2022: BS 330 completed
Thu Jul 21 01:16:56 2022: BS 331 completed
Thu Jul 21 01:17:19 2022: BS 332 completed
Thu Jul 21 01:17:41 2022: BS 333 completed
Thu Jul 21 01:18:04 2022: BS 334 completed
Thu Jul 21 01:18:26 2022: BS 335 completed
Thu Jul 21 01:18:49 2022: BS 336 completed
Thu Jul 21 01:19:11 2022: BS 337 completed
Thu Jul 21 01:19:34 2022: BS 338 completed
Thu Jul 21 01:19:56 2022: BS 339 completed
Thu Jul 21 01:20:19 2022: BS 340 completed
Thu Jul 21 01:20:41 2022: BS 341 completed
Thu Jul 21 01:21:04 2022: BS 342 completed
Thu Jul 21 01:21:26 2022: BS 343 completed
Thu Jul 21 01:21:48 2022: BS 344 completed
Thu Jul 21 01:22:11 2022: BS 345 completed
Thu Jul 21 01:22:33 2022: BS 346 completed
Thu Jul 21 01:22:56 2022: BS 347 completed
Thu Jul 21 01:23:18 2022: BS 348 completed
Thu Jul 21 01:23:41 2022: BS 349 completed
Thu Jul 21 01:24:03 2022: BS 350 completed
Thu Jul 21 01:24:26 2022: BS 351 completed
Thu Jul 21 01:24:48 2022: BS 352 completed
Thu Jul 21 01:25:11 2022: BS 353 completed
Thu Jul 21 01:25:33 2022: BS 354 completed
Thu Jul 21 01:25:56 2022: BS 355 completed
Thu Jul 21 01:26:18 2022: BS 356 completed
Thu Jul 21 01:26:41 2022: BS 357 completed
Thu Jul 21 01:27:03 2022: BS 358 completed
Thu Jul 21 01:27:26 2022: BS 359 completed
Thu Jul 21 01:27:48 2022: BS 360 completed
Thu Jul 21 01:28:11 2022: BS 361 completed
Thu Jul 21 01:28:33 2022: BS 362 completed
Thu Jul 21 01:28:55 2022: BS 363 completed
Thu Jul 21 01:29:18 2022: BS 364 completed
Thu Jul 21 01:29:40 2022: BS 365 completed
Thu Jul 21 01:30:03 2022: BS 366 completed
Thu Jul 21 01:30:25 2022: BS 367 completed
Thu Jul 21 01:30:48 2022: BS 368 completed
Thu Jul 21 01:31:10 2022: BS 369 completed
Thu Jul 21 01:31:33 2022: BS 370 completed
Thu Jul 21 01:31:55 2022: BS 371 completed
Thu Jul 21 01:32:18 2022: BS 372 completed
Thu Jul 21 01:32:40 2022: BS 373 completed
Thu Jul 21 01:33:03 2022: BS 374 completed
Thu Jul 21 01:33:25 2022: BS 375 completed
Thu Jul 21 01:33:48 2022: BS 376 completed
Thu Jul 21 01:34:10 2022: BS 377 completed
Thu Jul 21 01:34:32 2022: BS 378 completed
Thu Jul 21 01:34:55 2022: BS 379 completed
Thu Jul 21 01:35:17 2022: BS 380 completed
Thu Jul 21 01:35:40 2022: BS 381 completed
Thu Jul 21 01:36:02 2022: BS 382 completed
Thu Jul 21 01:36:25 2022: BS 383 completed
Thu Jul 21 01:36:47 2022: BS 384 completed
Thu Jul 21 01:37:10 2022: BS 385 completed
Thu Jul 21 01:37:32 2022: BS 386 completed
Thu Jul 21 01:37:55 2022: BS 387 completed
Thu Jul 21 01:38:17 2022: BS 388 completed
Thu Jul 21 01:38:40 2022: BS 389 completed
Thu Jul 21 01:39:02 2022: BS 390 completed
Thu Jul 21 01:39:25 2022: BS 391 completed
Thu Jul 21 01:39:47 2022: BS 392 completed
Thu Jul 21 01:40:10 2022: BS 393 completed
Thu Jul 21 01:40:32 2022: BS 394 completed
Thu Jul 21 01:40:55 2022: BS 395 completed
Thu Jul 21 01:41:17 2022: BS 396 completed
Thu Jul 21 01:41:40 2022: BS 397 completed
Thu Jul 21 01:42:02 2022: BS 398 completed
Thu Jul 21 01:42:24 2022: BS 399 completed
Thu Jul 21 01:42:47 2022: BS 400 completed
Thu Jul 21 01:43:09 2022: BS 401 completed
Thu Jul 21 01:43:32 2022: BS 402 completed
Thu Jul 21 01:43:54 2022: BS 403 completed
Thu Jul 21 01:44:17 2022: BS 404 completed
Thu Jul 21 01:44:39 2022: BS 405 completed
Thu Jul 21 01:45:02 2022: BS 406 completed
Thu Jul 21 01:45:24 2022: BS 407 completed
Thu Jul 21 01:45:47 2022: BS 408 completed
Thu Jul 21 01:46:09 2022: BS 409 completed
Thu Jul 21 01:46:32 2022: BS 410 completed
Thu Jul 21 01:46:54 2022: BS 411 completed
Thu Jul 21 01:47:17 2022: BS 412 completed
Thu Jul 21 01:47:39 2022: BS 413 completed
Thu Jul 21 01:48:01 2022: BS 414 completed
Thu Jul 21 01:48:24 2022: BS 415 completed
Thu Jul 21 01:48:46 2022: BS 416 completed
Thu Jul 21 01:49:09 2022: BS 417 completed
Thu Jul 21 01:49:31 2022: BS 418 completed
Thu Jul 21 01:49:54 2022: BS 419 completed
Thu Jul 21 01:50:16 2022: BS 420 completed
Thu Jul 21 01:50:39 2022: BS 421 completed
Thu Jul 21 01:51:01 2022: BS 422 completed
Thu Jul 21 01:51:24 2022: BS 423 completed
Thu Jul 21 01:51:46 2022: BS 424 completed
Thu Jul 21 01:52:09 2022: BS 425 completed
Thu Jul 21 01:52:31 2022: BS 426 completed
Thu Jul 21 01:52:54 2022: BS 427 completed
Thu Jul 21 01:53:16 2022: BS 428 completed
Thu Jul 21 01:53:38 2022: BS 429 completed
Thu Jul 21 01:54:01 2022: BS 430 completed
Thu Jul 21 01:54:23 2022: BS 431 completed
Thu Jul 21 01:54:46 2022: BS 432 completed
Thu Jul 21 01:55:08 2022: BS 433 completed
Thu Jul 21 01:55:31 2022: BS 434 completed
Thu Jul 21 01:55:53 2022: BS 435 completed
Thu Jul 21 01:56:16 2022: BS 436 completed
Thu Jul 21 01:56:38 2022: BS 437 completed
Thu Jul 21 01:57:01 2022: BS 438 completed
Thu Jul 21 01:57:23 2022: BS 439 completed
Thu Jul 21 01:57:46 2022: BS 440 completed
Thu Jul 21 01:58:08 2022: BS 441 completed
Thu Jul 21 01:58:31 2022: BS 442 completed
Thu Jul 21 01:58:53 2022: BS 443 completed
Thu Jul 21 01:59:16 2022: BS 444 completed
Thu Jul 21 01:59:38 2022: BS 445 completed
Thu Jul 21 02:00:01 2022: BS 446 completed
Thu Jul 21 02:00:23 2022: BS 447 completed
Thu Jul 21 02:00:46 2022: BS 448 completed
Thu Jul 21 02:01:08 2022: BS 449 completed
Thu Jul 21 02:01:30 2022: BS 450 completed
Thu Jul 21 02:01:53 2022: BS 451 completed
Thu Jul 21 02:02:15 2022: BS 452 completed
Thu Jul 21 02:02:38 2022: BS 453 completed
Thu Jul 21 02:03:00 2022: BS 454 completed
Thu Jul 21 02:03:23 2022: BS 455 completed
Thu Jul 21 02:03:45 2022: BS 456 completed
Thu Jul 21 02:04:08 2022: BS 457 completed
Thu Jul 21 02:04:30 2022: BS 458 completed
Thu Jul 21 02:04:53 2022: BS 459 completed
Thu Jul 21 02:05:15 2022: BS 460 completed
Thu Jul 21 02:05:38 2022: BS 461 completed
Thu Jul 21 02:06:00 2022: BS 462 completed
Thu Jul 21 02:06:23 2022: BS 463 completed
Thu Jul 21 02:06:45 2022: BS 464 completed
Thu Jul 21 02:07:07 2022: BS 465 completed
Thu Jul 21 02:07:30 2022: BS 466 completed
Thu Jul 21 02:07:52 2022: BS 467 completed
Thu Jul 21 02:08:15 2022: BS 468 completed
Thu Jul 21 02:08:37 2022: BS 469 completed
Thu Jul 21 02:09:00 2022: BS 470 completed
Thu Jul 21 02:09:22 2022: BS 471 completed
Thu Jul 21 02:09:45 2022: BS 472 completed
Thu Jul 21 02:10:07 2022: BS 473 completed
Thu Jul 21 02:10:30 2022: BS 474 completed
Thu Jul 21 02:10:52 2022: BS 475 completed
Thu Jul 21 02:11:15 2022: BS 476 completed
Thu Jul 21 02:11:37 2022: BS 477 completed
Thu Jul 21 02:12:00 2022: BS 478 completed
Thu Jul 21 02:12:22 2022: BS 479 completed
Thu Jul 21 02:12:45 2022: BS 480 completed
Thu Jul 21 02:13:07 2022: BS 481 completed
Thu Jul 21 02:13:29 2022: BS 482 completed
Thu Jul 21 02:13:52 2022: BS 483 completed
Thu Jul 21 02:14:14 2022: BS 484 completed
Thu Jul 21 02:14:37 2022: BS 485 completed
Thu Jul 21 02:14:59 2022: BS 486 completed
Thu Jul 21 02:15:22 2022: BS 487 completed
Thu Jul 21 02:15:44 2022: BS 488 completed
Thu Jul 21 02:16:07 2022: BS 489 completed
Thu Jul 21 02:16:29 2022: BS 490 completed
Thu Jul 21 02:16:52 2022: BS 491 completed
Thu Jul 21 02:17:14 2022: BS 492 completed
Thu Jul 21 02:17:37 2022: BS 493 completed
Thu Jul 21 02:17:59 2022: BS 494 completed
Thu Jul 21 02:18:22 2022: BS 495 completed
Thu Jul 21 02:18:44 2022: BS 496 completed
Thu Jul 21 02:19:07 2022: BS 497 completed
Thu Jul 21 02:19:29 2022: BS 498 completed
Thu Jul 21 02:19:52 2022: BS 499 completed
Thu Jul 21 02:20:14 2022: BS 500 completed
Thu Jul 21 02:20:36 2022: BS 501 completed
Thu Jul 21 02:20:59 2022: BS 502 completed
Thu Jul 21 02:21:21 2022: BS 503 completed
Thu Jul 21 02:21:44 2022: BS 504 completed
Thu Jul 21 02:22:06 2022: BS 505 completed
Thu Jul 21 02:22:29 2022: BS 506 completed
Thu Jul 21 02:22:51 2022: BS 507 completed
Thu Jul 21 02:23:14 2022: BS 508 completed
Thu Jul 21 02:23:36 2022: BS 509 completed
Thu Jul 21 02:23:59 2022: BS 510 completed
Thu Jul 21 02:24:21 2022: BS 511 completed
Thu Jul 21 02:24:44 2022: BS 512 completed
Thu Jul 21 02:25:06 2022: BS 513 completed
Thu Jul 21 02:25:29 2022: BS 514 completed
Thu Jul 21 02:25:51 2022: BS 515 completed
Thu Jul 21 02:26:13 2022: BS 516 completed
Thu Jul 21 02:26:36 2022: BS 517 completed
Thu Jul 21 02:26:58 2022: BS 518 completed
Thu Jul 21 02:27:21 2022: BS 519 completed
Thu Jul 21 02:27:43 2022: BS 520 completed
Thu Jul 21 02:28:06 2022: BS 521 completed
Thu Jul 21 02:28:28 2022: BS 522 completed
Thu Jul 21 02:28:51 2022: BS 523 completed
Thu Jul 21 02:29:13 2022: BS 524 completed
Thu Jul 21 02:29:36 2022: BS 525 completed
Thu Jul 21 02:29:58 2022: BS 526 completed
Thu Jul 21 02:30:21 2022: BS 527 completed
Thu Jul 21 02:30:43 2022: BS 528 completed
Thu Jul 21 02:31:06 2022: BS 529 completed
Thu Jul 21 02:31:28 2022: BS 530 completed
Thu Jul 21 02:31:51 2022: BS 531 completed
Thu Jul 21 02:32:13 2022: BS 532 completed
Thu Jul 21 02:32:36 2022: BS 533 completed
Thu Jul 21 02:32:58 2022: BS 534 completed
Thu Jul 21 02:33:20 2022: BS 535 completed
Thu Jul 21 02:33:43 2022: BS 536 completed
Thu Jul 21 02:34:05 2022: BS 537 completed
Thu Jul 21 02:34:28 2022: BS 538 completed
Thu Jul 21 02:34:50 2022: BS 539 completed
Thu Jul 21 02:35:13 2022: BS 540 completed
Thu Jul 21 02:35:35 2022: BS 541 completed
Thu Jul 21 02:35:58 2022: BS 542 completed
Thu Jul 21 02:36:20 2022: BS 543 completed
Thu Jul 21 02:36:43 2022: BS 544 completed
Thu Jul 21 02:37:05 2022: BS 545 completed
Thu Jul 21 02:37:28 2022: BS 546 completed
Thu Jul 21 02:37:50 2022: BS 547 completed
Thu Jul 21 02:38:13 2022: BS 548 completed
Thu Jul 21 02:38:35 2022: BS 549 completed
Thu Jul 21 02:38:57 2022: BS 550 completed
Thu Jul 21 02:39:20 2022: BS 551 completed
Thu Jul 21 02:39:42 2022: BS 552 completed
Thu Jul 21 02:40:05 2022: BS 553 completed
Thu Jul 21 02:40:27 2022: BS 554 completed
Thu Jul 21 02:40:50 2022: BS 555 completed
Thu Jul 21 02:41:12 2022: BS 556 completed
Thu Jul 21 02:41:35 2022: BS 557 completed
Thu Jul 21 02:41:57 2022: BS 558 completed
Thu Jul 21 02:42:20 2022: BS 559 completed
Thu Jul 21 02:42:42 2022: BS 560 completed
Thu Jul 21 02:43:05 2022: BS 561 completed
Thu Jul 21 02:43:27 2022: BS 562 completed
Thu Jul 21 02:43:50 2022: BS 563 completed
Thu Jul 21 02:44:12 2022: BS 564 completed
Thu Jul 21 02:44:35 2022: BS 565 completed
Thu Jul 21 02:44:57 2022: BS 566 completed
Thu Jul 21 02:45:19 2022: BS 567 completed
Thu Jul 21 02:45:42 2022: BS 568 completed
Thu Jul 21 02:46:04 2022: BS 569 completed
Thu Jul 21 02:46:27 2022: BS 570 completed
Thu Jul 21 02:46:49 2022: BS 571 completed
Thu Jul 21 02:47:12 2022: BS 572 completed
Thu Jul 21 02:47:34 2022: BS 573 completed
Thu Jul 21 02:47:57 2022: BS 574 completed
Thu Jul 21 02:48:19 2022: BS 575 completed
Thu Jul 21 02:48:42 2022: BS 576 completed
Thu Jul 21 02:49:04 2022: BS 577 completed
Thu Jul 21 02:49:27 2022: BS 578 completed
Thu Jul 21 02:49:49 2022: BS 579 completed
Thu Jul 21 02:50:12 2022: BS 580 completed
Thu Jul 21 02:50:34 2022: BS 581 completed
Thu Jul 21 02:50:57 2022: BS 582 completed
Thu Jul 21 02:51:19 2022: BS 583 completed
Thu Jul 21 02:51:42 2022: BS 584 completed
Thu Jul 21 02:52:04 2022: BS 585 completed
Thu Jul 21 02:52:26 2022: BS 586 completed
Thu Jul 21 02:52:49 2022: BS 587 completed
Thu Jul 21 02:53:11 2022: BS 588 completed
Thu Jul 21 02:53:34 2022: BS 589 completed
Thu Jul 21 02:53:56 2022: BS 590 completed
Thu Jul 21 02:54:19 2022: BS 591 completed
Thu Jul 21 02:54:41 2022: BS 592 completed
Thu Jul 21 02:55:04 2022: BS 593 completed
Thu Jul 21 02:55:26 2022: BS 594 completed
Thu Jul 21 02:55:49 2022: BS 595 completed
Thu Jul 21 02:56:11 2022: BS 596 completed
Thu Jul 21 02:56:34 2022: BS 597 completed
Thu Jul 21 02:56:56 2022: BS 598 completed
Thu Jul 21 02:57:19 2022: BS 599 completed
Thu Jul 21 02:57:41 2022: BS 600 completed
Thu Jul 21 02:58:04 2022: BS 601 completed
Thu Jul 21 02:58:26 2022: BS 602 completed
Thu Jul 21 02:58:48 2022: BS 603 completed
Thu Jul 21 02:59:11 2022: BS 604 completed
Thu Jul 21 02:59:33 2022: BS 605 completed
Thu Jul 21 02:59:56 2022: BS 606 completed
Thu Jul 21 03:00:18 2022: BS 607 completed
Thu Jul 21 03:00:41 2022: BS 608 completed
Thu Jul 21 03:01:03 2022: BS 609 completed
Thu Jul 21 03:01:26 2022: BS 610 completed
Thu Jul 21 03:01:48 2022: BS 611 completed
Thu Jul 21 03:02:11 2022: BS 612 completed
Thu Jul 21 03:02:33 2022: BS 613 completed
Thu Jul 21 03:02:56 2022: BS 614 completed
Thu Jul 21 03:03:18 2022: BS 615 completed
Thu Jul 21 03:03:41 2022: BS 616 completed
Thu Jul 21 03:04:03 2022: BS 617 completed
Thu Jul 21 03:04:25 2022: BS 618 completed
Thu Jul 21 03:04:48 2022: BS 619 completed
Thu Jul 21 03:05:11 2022: BS 620 completed
Thu Jul 21 03:05:33 2022: BS 621 completed
Thu Jul 21 03:05:55 2022: BS 622 completed
Thu Jul 21 03:06:18 2022: BS 623 completed
Thu Jul 21 03:06:40 2022: BS 624 completed
Thu Jul 21 03:07:03 2022: BS 625 completed
Thu Jul 21 03:07:25 2022: BS 626 completed
Thu Jul 21 03:07:48 2022: BS 627 completed
Thu Jul 21 03:08:10 2022: BS 628 completed
Thu Jul 21 03:08:33 2022: BS 629 completed
Thu Jul 21 03:08:55 2022: BS 630 completed
Thu Jul 21 03:09:18 2022: BS 631 completed
Thu Jul 21 03:09:40 2022: BS 632 completed
Thu Jul 21 03:10:03 2022: BS 633 completed
Thu Jul 21 03:10:25 2022: BS 634 completed
Thu Jul 21 03:10:48 2022: BS 635 completed
Thu Jul 21 03:11:10 2022: BS 636 completed
Thu Jul 21 03:11:32 2022: BS 637 completed
Thu Jul 21 03:11:55 2022: BS 638 completed
Thu Jul 21 03:12:17 2022: BS 639 completed
Thu Jul 21 03:12:40 2022: BS 640 completed
Thu Jul 21 03:13:02 2022: BS 641 completed
Thu Jul 21 03:13:25 2022: BS 642 completed
Thu Jul 21 03:13:47 2022: BS 643 completed
Thu Jul 21 03:14:10 2022: BS 644 completed
Thu Jul 21 03:14:32 2022: BS 645 completed
Thu Jul 21 03:14:55 2022: BS 646 completed
Thu Jul 21 03:15:17 2022: BS 647 completed
Thu Jul 21 03:15:40 2022: BS 648 completed
Thu Jul 21 03:16:02 2022: BS 649 completed
Thu Jul 21 03:16:25 2022: BS 650 completed
Thu Jul 21 03:16:47 2022: BS 651 completed
Thu Jul 21 03:17:10 2022: BS 652 completed
Thu Jul 21 03:17:32 2022: BS 653 completed
Thu Jul 21 03:17:54 2022: BS 654 completed
Thu Jul 21 03:18:17 2022: BS 655 completed
Thu Jul 21 03:18:39 2022: BS 656 completed
Thu Jul 21 03:19:02 2022: BS 657 completed
Thu Jul 21 03:19:24 2022: BS 658 completed
Thu Jul 21 03:19:47 2022: BS 659 completed
Thu Jul 21 03:20:09 2022: BS 660 completed
Thu Jul 21 03:20:32 2022: BS 661 completed
Thu Jul 21 03:20:54 2022: BS 662 completed
Thu Jul 21 03:21:17 2022: BS 663 completed
Thu Jul 21 03:21:39 2022: BS 664 completed
Thu Jul 21 03:22:02 2022: BS 665 completed
Thu Jul 21 03:22:24 2022: BS 666 completed
Thu Jul 21 03:22:47 2022: BS 667 completed
Thu Jul 21 03:23:09 2022: BS 668 completed
Thu Jul 21 03:23:32 2022: BS 669 completed
Thu Jul 21 03:23:54 2022: BS 670 completed
Thu Jul 21 03:24:16 2022: BS 671 completed
Thu Jul 21 03:24:39 2022: BS 672 completed
Thu Jul 21 03:25:01 2022: BS 673 completed
Thu Jul 21 03:25:24 2022: BS 674 completed
Thu Jul 21 03:25:46 2022: BS 675 completed
Thu Jul 21 03:26:09 2022: BS 676 completed
Thu Jul 21 03:26:31 2022: BS 677 completed
Thu Jul 21 03:26:54 2022: BS 678 completed
Thu Jul 21 03:27:16 2022: BS 679 completed
Thu Jul 21 03:27:39 2022: BS 680 completed
Thu Jul 21 03:28:01 2022: BS 681 completed
Thu Jul 21 03:28:24 2022: BS 682 completed
Thu Jul 21 03:28:46 2022: BS 683 completed
Thu Jul 21 03:29:09 2022: BS 684 completed
Thu Jul 21 03:29:31 2022: BS 685 completed
Thu Jul 21 03:29:54 2022: BS 686 completed
Thu Jul 21 03:30:16 2022: BS 687 completed
Thu Jul 21 03:30:38 2022: BS 688 completed
Thu Jul 21 03:31:01 2022: BS 689 completed
Thu Jul 21 03:31:23 2022: BS 690 completed
Thu Jul 21 03:31:46 2022: BS 691 completed
Thu Jul 21 03:32:08 2022: BS 692 completed
Thu Jul 21 03:32:31 2022: BS 693 completed
Thu Jul 21 03:32:53 2022: BS 694 completed
Thu Jul 21 03:33:16 2022: BS 695 completed
Thu Jul 21 03:33:38 2022: BS 696 completed
Thu Jul 21 03:34:01 2022: BS 697 completed
Thu Jul 21 03:34:23 2022: BS 698 completed
Thu Jul 21 03:34:46 2022: BS 699 completed
Thu Jul 21 03:35:08 2022: BS 700 completed
Thu Jul 21 03:35:31 2022: BS 701 completed
Thu Jul 21 03:35:53 2022: BS 702 completed
Thu Jul 21 03:36:16 2022: BS 703 completed
Thu Jul 21 03:36:38 2022: BS 704 completed
Thu Jul 21 03:37:00 2022: BS 705 completed
Thu Jul 21 03:37:23 2022: BS 706 completed
Thu Jul 21 03:37:45 2022: BS 707 completed
Thu Jul 21 03:38:08 2022: BS 708 completed
Thu Jul 21 03:38:30 2022: BS 709 completed
Thu Jul 21 03:38:53 2022: BS 710 completed
Thu Jul 21 03:39:15 2022: BS 711 completed
Thu Jul 21 03:39:38 2022: BS 712 completed
Thu Jul 21 03:40:00 2022: BS 713 completed
Thu Jul 21 03:40:23 2022: BS 714 completed
Thu Jul 21 03:40:45 2022: BS 715 completed
Thu Jul 21 03:41:08 2022: BS 716 completed
Thu Jul 21 03:41:30 2022: BS 717 completed
Thu Jul 21 03:41:53 2022: BS 718 completed
Thu Jul 21 03:42:15 2022: BS 719 completed
Thu Jul 21 03:42:38 2022: BS 720 completed
Thu Jul 21 03:43:00 2022: BS 721 completed
Thu Jul 21 03:43:22 2022: BS 722 completed
Thu Jul 21 03:43:45 2022: BS 723 completed
Thu Jul 21 03:44:07 2022: BS 724 completed
Thu Jul 21 03:44:30 2022: BS 725 completed
Thu Jul 21 03:44:52 2022: BS 726 completed
Thu Jul 21 03:45:15 2022: BS 727 completed
Thu Jul 21 03:45:37 2022: BS 728 completed
Thu Jul 21 03:46:00 2022: BS 729 completed
Thu Jul 21 03:46:22 2022: BS 730 completed
Thu Jul 21 03:46:45 2022: BS 731 completed
Thu Jul 21 03:47:07 2022: BS 732 completed
Thu Jul 21 03:47:30 2022: BS 733 completed
Thu Jul 21 03:47:52 2022: BS 734 completed
Thu Jul 21 03:48:15 2022: BS 735 completed
Thu Jul 21 03:48:37 2022: BS 736 completed
Thu Jul 21 03:49:00 2022: BS 737 completed
Thu Jul 21 03:49:22 2022: BS 738 completed
Thu Jul 21 03:49:45 2022: BS 739 completed
Thu Jul 21 03:50:07 2022: BS 740 completed
Thu Jul 21 03:50:29 2022: BS 741 completed
Thu Jul 21 03:50:52 2022: BS 742 completed
Thu Jul 21 03:51:14 2022: BS 743 completed
Thu Jul 21 03:51:37 2022: BS 744 completed
Thu Jul 21 03:51:59 2022: BS 745 completed
Thu Jul 21 03:52:22 2022: BS 746 completed
Thu Jul 21 03:52:44 2022: BS 747 completed
Thu Jul 21 03:53:07 2022: BS 748 completed
Thu Jul 21 03:53:29 2022: BS 749 completed
Thu Jul 21 03:53:52 2022: BS 750 completed
Thu Jul 21 03:54:14 2022: BS 751 completed
Thu Jul 21 03:54:37 2022: BS 752 completed
Thu Jul 21 03:54:59 2022: BS 753 completed
Thu Jul 21 03:55:22 2022: BS 754 completed
Thu Jul 21 03:55:44 2022: BS 755 completed
Thu Jul 21 03:56:07 2022: BS 756 completed
Thu Jul 21 03:56:29 2022: BS 757 completed
Thu Jul 21 03:56:52 2022: BS 758 completed
Thu Jul 21 03:57:14 2022: BS 759 completed
Thu Jul 21 03:57:36 2022: BS 760 completed
Thu Jul 21 03:57:59 2022: BS 761 completed
Thu Jul 21 03:58:21 2022: BS 762 completed
Thu Jul 21 03:58:44 2022: BS 763 completed
Thu Jul 21 03:59:06 2022: BS 764 completed
Thu Jul 21 03:59:29 2022: BS 765 completed
Thu Jul 21 03:59:51 2022: BS 766 completed
Thu Jul 21 04:00:14 2022: BS 767 completed
Thu Jul 21 04:00:36 2022: BS 768 completed
Thu Jul 21 04:00:59 2022: BS 769 completed
Thu Jul 21 04:01:21 2022: BS 770 completed
Thu Jul 21 04:01:44 2022: BS 771 completed
Thu Jul 21 04:02:06 2022: BS 772 completed
Thu Jul 21 04:02:28 2022: BS 773 completed
Thu Jul 21 04:02:51 2022: BS 774 completed
Thu Jul 21 04:03:13 2022: BS 775 completed
Thu Jul 21 04:03:36 2022: BS 776 completed
Thu Jul 21 04:03:58 2022: BS 777 completed
Thu Jul 21 04:04:21 2022: BS 778 completed
Thu Jul 21 04:04:43 2022: BS 779 completed
Thu Jul 21 04:05:06 2022: BS 780 completed
Thu Jul 21 04:05:28 2022: BS 781 completed
Thu Jul 21 04:05:51 2022: BS 782 completed
Thu Jul 21 04:06:13 2022: BS 783 completed
Thu Jul 21 04:06:36 2022: BS 784 completed
Thu Jul 21 04:06:58 2022: BS 785 completed
Thu Jul 21 04:07:21 2022: BS 786 completed
Thu Jul 21 04:07:43 2022: BS 787 completed
Thu Jul 21 04:08:06 2022: BS 788 completed
Thu Jul 21 04:08:28 2022: BS 789 completed
Thu Jul 21 04:08:50 2022: BS 790 completed
Thu Jul 21 04:09:13 2022: BS 791 completed
Thu Jul 21 04:09:35 2022: BS 792 completed
Thu Jul 21 04:09:58 2022: BS 793 completed
Thu Jul 21 04:10:20 2022: BS 794 completed
Thu Jul 21 04:10:43 2022: BS 795 completed
Thu Jul 21 04:11:05 2022: BS 796 completed
Thu Jul 21 04:11:28 2022: BS 797 completed
Thu Jul 21 04:11:50 2022: BS 798 completed
Thu Jul 21 04:12:13 2022: BS 799 completed
Thu Jul 21 04:12:35 2022: BS 800 completed
Thu Jul 21 04:12:58 2022: BS 801 completed
Thu Jul 21 04:13:20 2022: BS 802 completed
Thu Jul 21 04:13:43 2022: BS 803 completed
Thu Jul 21 04:14:05 2022: BS 804 completed
Thu Jul 21 04:14:28 2022: BS 805 completed
Thu Jul 21 04:14:50 2022: BS 806 completed
Thu Jul 21 04:15:13 2022: BS 807 completed
Thu Jul 21 04:15:35 2022: BS 808 completed
Thu Jul 21 04:15:57 2022: BS 809 completed
Thu Jul 21 04:16:20 2022: BS 810 completed
Thu Jul 21 04:16:42 2022: BS 811 completed
Thu Jul 21 04:17:05 2022: BS 812 completed
Thu Jul 21 04:17:27 2022: BS 813 completed
Thu Jul 21 04:17:50 2022: BS 814 completed
Thu Jul 21 04:18:12 2022: BS 815 completed
Thu Jul 21 04:18:35 2022: BS 816 completed
Thu Jul 21 04:18:57 2022: BS 817 completed
Thu Jul 21 04:19:20 2022: BS 818 completed
Thu Jul 21 04:19:42 2022: BS 819 completed
Thu Jul 21 04:20:05 2022: BS 820 completed
Thu Jul 21 04:20:27 2022: BS 821 completed
Thu Jul 21 04:20:50 2022: BS 822 completed
Thu Jul 21 04:21:12 2022: BS 823 completed
Thu Jul 21 04:21:35 2022: BS 824 completed
Thu Jul 21 04:21:57 2022: BS 825 completed
Thu Jul 21 04:22:19 2022: BS 826 completed
Thu Jul 21 04:22:42 2022: BS 827 completed
Thu Jul 21 04:23:04 2022: BS 828 completed
Thu Jul 21 04:23:27 2022: BS 829 completed
Thu Jul 21 04:23:49 2022: BS 830 completed
Thu Jul 21 04:24:12 2022: BS 831 completed
Thu Jul 21 04:24:34 2022: BS 832 completed
Thu Jul 21 04:24:57 2022: BS 833 completed
Thu Jul 21 04:25:19 2022: BS 834 completed
Thu Jul 21 04:25:42 2022: BS 835 completed
Thu Jul 21 04:26:04 2022: BS 836 completed
Thu Jul 21 04:26:27 2022: BS 837 completed
Thu Jul 21 04:26:49 2022: BS 838 completed
Thu Jul 21 04:27:12 2022: BS 839 completed
Thu Jul 21 04:27:34 2022: BS 840 completed
Thu Jul 21 04:27:57 2022: BS 841 completed
Thu Jul 21 04:28:19 2022: BS 842 completed
Thu Jul 21 04:28:42 2022: BS 843 completed
Thu Jul 21 04:29:04 2022: BS 844 completed
Thu Jul 21 04:29:26 2022: BS 845 completed
Thu Jul 21 04:29:49 2022: BS 846 completed
Thu Jul 21 04:30:11 2022: BS 847 completed
Thu Jul 21 04:30:34 2022: BS 848 completed
Thu Jul 21 04:30:56 2022: BS 849 completed
Thu Jul 21 04:31:19 2022: BS 850 completed
Thu Jul 21 04:31:41 2022: BS 851 completed
Thu Jul 21 04:32:04 2022: BS 852 completed
Thu Jul 21 04:32:26 2022: BS 853 completed
Thu Jul 21 04:32:49 2022: BS 854 completed
Thu Jul 21 04:33:11 2022: BS 855 completed
Thu Jul 21 04:33:34 2022: BS 856 completed
Thu Jul 21 04:33:56 2022: BS 857 completed
Thu Jul 21 04:34:19 2022: BS 858 completed
Thu Jul 21 04:34:41 2022: BS 859 completed
Thu Jul 21 04:35:04 2022: BS 860 completed
Thu Jul 21 04:35:26 2022: BS 861 completed
Thu Jul 21 04:35:48 2022: BS 862 completed
Thu Jul 21 04:36:11 2022: BS 863 completed
Thu Jul 21 04:36:33 2022: BS 864 completed
Thu Jul 21 04:36:56 2022: BS 865 completed
Thu Jul 21 04:37:18 2022: BS 866 completed
Thu Jul 21 04:37:41 2022: BS 867 completed
Thu Jul 21 04:38:03 2022: BS 868 completed
Thu Jul 21 04:38:26 2022: BS 869 completed
Thu Jul 21 04:38:48 2022: BS 870 completed
Thu Jul 21 04:39:11 2022: BS 871 completed
Thu Jul 21 04:39:33 2022: BS 872 completed
Thu Jul 21 04:39:56 2022: BS 873 completed
Thu Jul 21 04:40:18 2022: BS 874 completed
Thu Jul 21 04:40:41 2022: BS 875 completed
Thu Jul 21 04:41:03 2022: BS 876 completed
Thu Jul 21 04:41:26 2022: BS 877 completed
Thu Jul 21 04:41:48 2022: BS 878 completed
Thu Jul 21 04:42:10 2022: BS 879 completed
Thu Jul 21 04:42:33 2022: BS 880 completed
Thu Jul 21 04:42:55 2022: BS 881 completed
Thu Jul 21 04:43:18 2022: BS 882 completed
Thu Jul 21 04:43:40 2022: BS 883 completed
Thu Jul 21 04:44:03 2022: BS 884 completed
Thu Jul 21 04:44:25 2022: BS 885 completed
Thu Jul 21 04:44:48 2022: BS 886 completed
Thu Jul 21 04:45:10 2022: BS 887 completed
Thu Jul 21 04:45:33 2022: BS 888 completed
Thu Jul 21 04:45:55 2022: BS 889 completed
Thu Jul 21 04:46:18 2022: BS 890 completed
Thu Jul 21 04:46:40 2022: BS 891 completed
Thu Jul 21 04:47:03 2022: BS 892 completed
Thu Jul 21 04:47:25 2022: BS 893 completed
Thu Jul 21 04:47:48 2022: BS 894 completed
Thu Jul 21 04:48:10 2022: BS 895 completed
Thu Jul 21 04:48:32 2022: BS 896 completed
Thu Jul 21 04:48:55 2022: BS 897 completed
Thu Jul 21 04:49:17 2022: BS 898 completed
Thu Jul 21 04:49:40 2022: BS 899 completed
Thu Jul 21 04:50:02 2022: BS 900 completed
Thu Jul 21 04:50:25 2022: BS 901 completed
Thu Jul 21 04:50:47 2022: BS 902 completed
Thu Jul 21 04:51:10 2022: BS 903 completed
Thu Jul 21 04:51:32 2022: BS 904 completed
Thu Jul 21 04:51:55 2022: BS 905 completed
Thu Jul 21 04:52:17 2022: BS 906 completed
Thu Jul 21 04:52:40 2022: BS 907 completed
Thu Jul 21 04:53:02 2022: BS 908 completed
Thu Jul 21 04:53:25 2022: BS 909 completed
Thu Jul 21 04:53:47 2022: BS 910 completed
Thu Jul 21 04:54:09 2022: BS 911 completed
Thu Jul 21 04:54:32 2022: BS 912 completed
Thu Jul 21 04:54:54 2022: BS 913 completed
Thu Jul 21 04:55:17 2022: BS 914 completed
Thu Jul 21 04:55:39 2022: BS 915 completed
Thu Jul 21 04:56:02 2022: BS 916 completed
Thu Jul 21 04:56:24 2022: BS 917 completed
Thu Jul 21 04:56:47 2022: BS 918 completed
Thu Jul 21 04:57:09 2022: BS 919 completed
Thu Jul 21 04:57:32 2022: BS 920 completed
Thu Jul 21 04:57:54 2022: BS 921 completed
Thu Jul 21 04:58:17 2022: BS 922 completed
Thu Jul 21 04:58:39 2022: BS 923 completed
Thu Jul 21 04:59:02 2022: BS 924 completed
Thu Jul 21 04:59:24 2022: BS 925 completed
Thu Jul 21 04:59:47 2022: BS 926 completed
Thu Jul 21 05:00:09 2022: BS 927 completed
Thu Jul 21 05:00:32 2022: BS 928 completed
Thu Jul 21 05:00:54 2022: BS 929 completed
Thu Jul 21 05:01:16 2022: BS 930 completed
Thu Jul 21 05:01:39 2022: BS 931 completed
Thu Jul 21 05:02:01 2022: BS 932 completed
Thu Jul 21 05:02:24 2022: BS 933 completed
Thu Jul 21 05:02:46 2022: BS 934 completed
Thu Jul 21 05:03:09 2022: BS 935 completed
Thu Jul 21 05:03:31 2022: BS 936 completed
Thu Jul 21 05:03:54 2022: BS 937 completed
Thu Jul 21 05:04:16 2022: BS 938 completed
Thu Jul 21 05:04:39 2022: BS 939 completed
Thu Jul 21 05:05:01 2022: BS 940 completed
Thu Jul 21 05:05:24 2022: BS 941 completed
Thu Jul 21 05:05:46 2022: BS 942 completed
Thu Jul 21 05:06:09 2022: BS 943 completed
Thu Jul 21 05:06:31 2022: BS 944 completed
Thu Jul 21 05:06:54 2022: BS 945 completed
Thu Jul 21 05:07:16 2022: BS 946 completed
Thu Jul 21 05:07:38 2022: BS 947 completed
Thu Jul 21 05:08:01 2022: BS 948 completed
Thu Jul 21 05:08:23 2022: BS 949 completed
Thu Jul 21 05:08:46 2022: BS 950 completed
Thu Jul 21 05:09:08 2022: BS 951 completed
Thu Jul 21 05:09:31 2022: BS 952 completed
Thu Jul 21 05:09:53 2022: BS 953 completed
Thu Jul 21 05:10:16 2022: BS 954 completed
Thu Jul 21 05:10:38 2022: BS 955 completed
Thu Jul 21 05:11:01 2022: BS 956 completed
Thu Jul 21 05:11:23 2022: BS 957 completed
Thu Jul 21 05:11:46 2022: BS 958 completed
Thu Jul 21 05:12:08 2022: BS 959 completed
Thu Jul 21 05:12:31 2022: BS 960 completed
Thu Jul 21 05:12:53 2022: BS 961 completed
Thu Jul 21 05:13:16 2022: BS 962 completed
Thu Jul 21 05:13:38 2022: BS 963 completed
Thu Jul 21 05:14:00 2022: BS 964 completed
Thu Jul 21 05:14:23 2022: BS 965 completed
Thu Jul 21 05:14:45 2022: BS 966 completed
Thu Jul 21 05:15:08 2022: BS 967 completed
Thu Jul 21 05:15:30 2022: BS 968 completed
Thu Jul 21 05:15:53 2022: BS 969 completed
Thu Jul 21 05:16:15 2022: BS 970 completed
Thu Jul 21 05:16:38 2022: BS 971 completed
Thu Jul 21 05:17:00 2022: BS 972 completed
Thu Jul 21 05:17:23 2022: BS 973 completed
Thu Jul 21 05:17:45 2022: BS 974 completed
Thu Jul 21 05:18:08 2022: BS 975 completed
Thu Jul 21 05:18:30 2022: BS 976 completed
Thu Jul 21 05:18:53 2022: BS 977 completed
Thu Jul 21 05:19:15 2022: BS 978 completed
Thu Jul 21 05:19:38 2022: BS 979 completed
Thu Jul 21 05:20:00 2022: BS 980 completed
Thu Jul 21 05:20:22 2022: BS 981 completed
Thu Jul 21 05:20:45 2022: BS 982 completed
Thu Jul 21 05:21:07 2022: BS 983 completed
Thu Jul 21 05:21:30 2022: BS 984 completed
Thu Jul 21 05:21:52 2022: BS 985 completed
Thu Jul 21 05:22:15 2022: BS 986 completed
Thu Jul 21 05:22:37 2022: BS 987 completed
Thu Jul 21 05:23:00 2022: BS 988 completed
Thu Jul 21 05:23:22 2022: BS 989 completed
Thu Jul 21 05:23:45 2022: BS 990 completed
Thu Jul 21 05:24:07 2022: BS 991 completed
Thu Jul 21 05:24:30 2022: BS 992 completed
Thu Jul 21 05:24:52 2022: BS 993 completed
Thu Jul 21 05:25:15 2022: BS 994 completed
Thu Jul 21 05:25:37 2022: BS 995 completed
Thu Jul 21 05:25:59 2022: BS 996 completed
Thu Jul 21 05:26:22 2022: BS 997 completed
Thu Jul 21 05:26:45 2022: BS 998 completed
Thu Jul 21 05:27:07 2022: BS 999 completed
Thu Jul 21 05:27:29 2022: BS 1000 completed
Thu Jul 21 05:27:52 2022: BS 1001 completed
Thu Jul 21 05:28:14 2022: BS 1002 completed
Thu Jul 21 05:28:37 2022: BS 1003 completed
Thu Jul 21 05:28:59 2022: BS 1004 completed
Thu Jul 21 05:29:22 2022: BS 1005 completed
Thu Jul 21 05:29:44 2022: BS 1006 completed
Thu Jul 21 05:30:07 2022: BS 1007 completed
Thu Jul 21 05:30:29 2022: BS 1008 completed
Thu Jul 21 05:30:52 2022: BS 1009 completed
Thu Jul 21 05:31:14 2022: BS 1010 completed
Thu Jul 21 05:31:37 2022: BS 1011 completed
Thu Jul 21 05:31:59 2022: BS 1012 completed
Thu Jul 21 05:32:21 2022: BS 1013 completed
Thu Jul 21 05:32:44 2022: BS 1014 completed
Thu Jul 21 05:33:06 2022: BS 1015 completed
Thu Jul 21 05:33:29 2022: BS 1016 completed
Thu Jul 21 05:33:51 2022: BS 1017 completed
Thu Jul 21 05:34:14 2022: BS 1018 completed
Thu Jul 21 05:34:36 2022: BS 1019 completed
Thu Jul 21 05:34:59 2022: BS 1020 completed
Thu Jul 21 05:35:21 2022: BS 1021 completed
Thu Jul 21 05:35:44 2022: BS 1022 completed
Thu Jul 21 05:36:06 2022: BS 1023 completed
Thu Jul 21 05:36:29 2022: BS 1024 completed
Thu Jul 21 05:36:51 2022: BS 1025 completed
Thu Jul 21 05:37:14 2022: BS 1026 completed
Thu Jul 21 05:37:36 2022: BS 1027 completed
Thu Jul 21 05:37:59 2022: BS 1028 completed
Thu Jul 21 05:38:21 2022: BS 1029 completed
Thu Jul 21 05:38:44 2022: BS 1030 completed
Thu Jul 21 05:39:06 2022: BS 1031 completed
Thu Jul 21 05:39:28 2022: BS 1032 completed
Thu Jul 21 05:39:51 2022: BS 1033 completed
Thu Jul 21 05:40:13 2022: BS 1034 completed
Thu Jul 21 05:40:36 2022: BS 1035 completed
Thu Jul 21 05:40:58 2022: BS 1036 completed
Thu Jul 21 05:41:21 2022: BS 1037 completed
Thu Jul 21 05:41:43 2022: BS 1038 completed
Thu Jul 21 05:42:06 2022: BS 1039 completed
Thu Jul 21 05:42:28 2022: BS 1040 completed
Thu Jul 21 05:42:51 2022: BS 1041 completed
Thu Jul 21 05:43:13 2022: BS 1042 completed
Thu Jul 21 05:43:36 2022: BS 1043 completed
Thu Jul 21 05:43:58 2022: BS 1044 completed
Thu Jul 21 05:44:21 2022: BS 1045 completed
Thu Jul 21 05:44:43 2022: BS 1046 completed
Thu Jul 21 05:45:06 2022: BS 1047 completed
Thu Jul 21 05:45:28 2022: BS 1048 completed
Thu Jul 21 05:45:50 2022: BS 1049 completed
Thu Jul 21 05:46:13 2022: BS 1050 completed
Thu Jul 21 05:46:35 2022: BS 1051 completed
Thu Jul 21 05:46:58 2022: BS 1052 completed
Thu Jul 21 05:47:20 2022: BS 1053 completed
Thu Jul 21 05:47:43 2022: BS 1054 completed
Thu Jul 21 05:48:05 2022: BS 1055 completed
Thu Jul 21 05:48:28 2022: BS 1056 completed
Thu Jul 21 05:48:50 2022: BS 1057 completed
Thu Jul 21 05:49:13 2022: BS 1058 completed
Thu Jul 21 05:49:35 2022: BS 1059 completed
Thu Jul 21 05:49:58 2022: BS 1060 completed
Thu Jul 21 05:50:20 2022: BS 1061 completed
Thu Jul 21 05:50:43 2022: BS 1062 completed
Thu Jul 21 05:51:05 2022: BS 1063 completed
Thu Jul 21 05:51:28 2022: BS 1064 completed
Thu Jul 21 05:51:50 2022: BS 1065 completed
Thu Jul 21 05:52:13 2022: BS 1066 completed
Thu Jul 21 05:52:35 2022: BS 1067 completed
Thu Jul 21 05:52:57 2022: BS 1068 completed
Thu Jul 21 05:53:20 2022: BS 1069 completed
Thu Jul 21 05:53:42 2022: BS 1070 completed
Thu Jul 21 05:54:05 2022: BS 1071 completed
Thu Jul 21 05:54:27 2022: BS 1072 completed
Thu Jul 21 05:54:50 2022: BS 1073 completed
Thu Jul 21 05:55:12 2022: BS 1074 completed
Thu Jul 21 05:55:35 2022: BS 1075 completed
Thu Jul 21 05:55:57 2022: BS 1076 completed
Thu Jul 21 05:56:20 2022: BS 1077 completed
Thu Jul 21 05:56:42 2022: BS 1078 completed
Thu Jul 21 05:57:05 2022: BS 1079 completed
Thu Jul 21 05:57:27 2022: BS 1080 completed
Thu Jul 21 05:57:50 2022: BS 1081 completed
Thu Jul 21 05:58:12 2022: BS 1082 completed
Thu Jul 21 05:58:34 2022: BS 1083 completed
Thu Jul 21 05:58:57 2022: BS 1084 completed
Thu Jul 21 05:59:19 2022: BS 1085 completed
Thu Jul 21 05:59:42 2022: BS 1086 completed
Thu Jul 21 06:00:04 2022: BS 1087 completed
Thu Jul 21 06:00:27 2022: BS 1088 completed
Thu Jul 21 06:00:49 2022: BS 1089 completed
Thu Jul 21 06:01:12 2022: BS 1090 completed
Thu Jul 21 06:01:34 2022: BS 1091 completed
Thu Jul 21 06:01:57 2022: BS 1092 completed
Thu Jul 21 06:02:19 2022: BS 1093 completed
Thu Jul 21 06:02:42 2022: BS 1094 completed
Thu Jul 21 06:03:04 2022: BS 1095 completed
Thu Jul 21 06:03:27 2022: BS 1096 completed
Thu Jul 21 06:03:49 2022: BS 1097 completed
Thu Jul 21 06:04:12 2022: BS 1098 completed
Thu Jul 21 06:04:34 2022: BS 1099 completed
Thu Jul 21 06:04:57 2022: BS 1100 completed
Thu Jul 21 06:05:19 2022: BS 1101 completed
Thu Jul 21 06:05:41 2022: BS 1102 completed
Thu Jul 21 06:06:04 2022: BS 1103 completed
Thu Jul 21 06:06:26 2022: BS 1104 completed
Thu Jul 21 06:06:49 2022: BS 1105 completed
Thu Jul 21 06:07:11 2022: BS 1106 completed
Thu Jul 21 06:07:34 2022: BS 1107 completed
Thu Jul 21 06:07:56 2022: BS 1108 completed
Thu Jul 21 06:08:19 2022: BS 1109 completed
Thu Jul 21 06:08:41 2022: BS 1110 completed
Thu Jul 21 06:09:04 2022: BS 1111 completed
Thu Jul 21 06:09:26 2022: BS 1112 completed
Thu Jul 21 06:09:49 2022: BS 1113 completed
Thu Jul 21 06:10:11 2022: BS 1114 completed
Thu Jul 21 06:10:34 2022: BS 1115 completed
Thu Jul 21 06:10:56 2022: BS 1116 completed
Thu Jul 21 06:11:19 2022: BS 1117 completed
Thu Jul 21 06:11:41 2022: BS 1118 completed
Thu Jul 21 06:12:03 2022: BS 1119 completed
Thu Jul 21 06:12:26 2022: BS 1120 completed
Thu Jul 21 06:12:48 2022: BS 1121 completed
Thu Jul 21 06:13:11 2022: BS 1122 completed
Thu Jul 21 06:13:33 2022: BS 1123 completed
Thu Jul 21 06:13:56 2022: BS 1124 completed
Thu Jul 21 06:14:18 2022: BS 1125 completed
Thu Jul 21 06:14:41 2022: BS 1126 completed
Thu Jul 21 06:15:03 2022: BS 1127 completed
Thu Jul 21 06:15:26 2022: BS 1128 completed
Thu Jul 21 06:15:48 2022: BS 1129 completed
Thu Jul 21 06:16:11 2022: BS 1130 completed
Thu Jul 21 06:16:33 2022: BS 1131 completed
Thu Jul 21 06:16:56 2022: BS 1132 completed
Thu Jul 21 06:17:18 2022: BS 1133 completed
Thu Jul 21 06:17:41 2022: BS 1134 completed
Thu Jul 21 06:18:03 2022: BS 1135 completed
Thu Jul 21 06:18:25 2022: BS 1136 completed
Thu Jul 21 06:18:48 2022: BS 1137 completed
Thu Jul 21 06:19:10 2022: BS 1138 completed
Thu Jul 21 06:19:33 2022: BS 1139 completed
Thu Jul 21 06:19:55 2022: BS 1140 completed
Thu Jul 21 06:20:18 2022: BS 1141 completed
Thu Jul 21 06:20:40 2022: BS 1142 completed
Thu Jul 21 06:21:03 2022: BS 1143 completed
Thu Jul 21 06:21:25 2022: BS 1144 completed
Thu Jul 21 06:21:48 2022: BS 1145 completed
Thu Jul 21 06:22:10 2022: BS 1146 completed
Thu Jul 21 06:22:33 2022: BS 1147 completed
Thu Jul 21 06:22:55 2022: BS 1148 completed
Thu Jul 21 06:23:18 2022: BS 1149 completed
Thu Jul 21 06:23:40 2022: BS 1150 completed
Thu Jul 21 06:24:03 2022: BS 1151 completed
Thu Jul 21 06:24:25 2022: BS 1152 completed
Thu Jul 21 06:24:47 2022: BS 1153 completed
Thu Jul 21 06:25:10 2022: BS 1154 completed
Thu Jul 21 06:25:32 2022: BS 1155 completed
Thu Jul 21 06:25:55 2022: BS 1156 completed
Thu Jul 21 06:26:17 2022: BS 1157 completed
Thu Jul 21 06:26:40 2022: BS 1158 completed
Thu Jul 21 06:27:02 2022: BS 1159 completed
Thu Jul 21 06:27:25 2022: BS 1160 completed
Thu Jul 21 06:27:47 2022: BS 1161 completed
Thu Jul 21 06:28:10 2022: BS 1162 completed
Thu Jul 21 06:28:32 2022: BS 1163 completed
Thu Jul 21 06:28:55 2022: BS 1164 completed
Thu Jul 21 06:29:17 2022: BS 1165 completed
Thu Jul 21 06:29:40 2022: BS 1166 completed
Thu Jul 21 06:30:02 2022: BS 1167 completed
Thu Jul 21 06:30:25 2022: BS 1168 completed
Thu Jul 21 06:30:47 2022: BS 1169 completed
Thu Jul 21 06:31:09 2022: BS 1170 completed
Thu Jul 21 06:31:32 2022: BS 1171 completed
Thu Jul 21 06:31:54 2022: BS 1172 completed
Thu Jul 21 06:32:17 2022: BS 1173 completed
Thu Jul 21 06:32:39 2022: BS 1174 completed
Thu Jul 21 06:33:02 2022: BS 1175 completed
Thu Jul 21 06:33:24 2022: BS 1176 completed
Thu Jul 21 06:33:47 2022: BS 1177 completed
Thu Jul 21 06:34:09 2022: BS 1178 completed
Thu Jul 21 06:34:32 2022: BS 1179 completed
Thu Jul 21 06:34:54 2022: BS 1180 completed
Thu Jul 21 06:35:17 2022: BS 1181 completed
Thu Jul 21 06:35:39 2022: BS 1182 completed
Thu Jul 21 06:36:02 2022: BS 1183 completed
Thu Jul 21 06:36:24 2022: BS 1184 completed
Thu Jul 21 06:36:47 2022: BS 1185 completed
Thu Jul 21 06:37:09 2022: BS 1186 completed
Thu Jul 21 06:37:32 2022: BS 1187 completed
Thu Jul 21 06:37:54 2022: BS 1188 completed
Thu Jul 21 06:38:16 2022: BS 1189 completed
Thu Jul 21 06:38:39 2022: BS 1190 completed
Thu Jul 21 06:39:01 2022: BS 1191 completed
Thu Jul 21 06:39:24 2022: BS 1192 completed
Thu Jul 21 06:39:46 2022: BS 1193 completed
Thu Jul 21 06:40:09 2022: BS 1194 completed
Thu Jul 21 06:40:31 2022: BS 1195 completed
Thu Jul 21 06:40:54 2022: BS 1196 completed
Thu Jul 21 06:41:16 2022: BS 1197 completed
Thu Jul 21 06:41:39 2022: BS 1198 completed
Thu Jul 21 06:42:01 2022: BS 1199 completed
Thu Jul 21 06:42:24 2022: BS 1200 completed
Thu Jul 21 06:42:46 2022: BS 1201 completed
Thu Jul 21 06:43:09 2022: BS 1202 completed
Thu Jul 21 06:43:31 2022: BS 1203 completed
Thu Jul 21 06:43:54 2022: BS 1204 completed
Thu Jul 21 06:44:16 2022: BS 1205 completed
Thu Jul 21 06:44:38 2022: BS 1206 completed
Thu Jul 21 06:45:01 2022: BS 1207 completed
Thu Jul 21 06:45:23 2022: BS 1208 completed
Thu Jul 21 06:45:46 2022: BS 1209 completed
Thu Jul 21 06:46:08 2022: BS 1210 completed
Thu Jul 21 06:46:31 2022: BS 1211 completed
Thu Jul 21 06:46:53 2022: BS 1212 completed
Thu Jul 21 06:47:16 2022: BS 1213 completed
Thu Jul 21 06:47:38 2022: BS 1214 completed
Thu Jul 21 06:48:01 2022: BS 1215 completed
Thu Jul 21 06:48:23 2022: BS 1216 completed
Thu Jul 21 06:48:46 2022: BS 1217 completed
Thu Jul 21 06:49:08 2022: BS 1218 completed
Thu Jul 21 06:49:31 2022: BS 1219 completed
Thu Jul 21 06:49:53 2022: BS 1220 completed
Thu Jul 21 06:50:15 2022: BS 1221 completed
Thu Jul 21 06:50:38 2022: BS 1222 completed
Thu Jul 21 06:51:00 2022: BS 1223 completed
Thu Jul 21 06:51:23 2022: BS 1224 completed
Thu Jul 21 06:51:45 2022: BS 1225 completed
Thu Jul 21 06:52:08 2022: BS 1226 completed
Thu Jul 21 06:52:30 2022: BS 1227 completed
Thu Jul 21 06:52:53 2022: BS 1228 completed
Thu Jul 21 06:53:15 2022: BS 1229 completed
Thu Jul 21 06:53:38 2022: BS 1230 completed
Thu Jul 21 06:54:00 2022: BS 1231 completed
Thu Jul 21 06:54:23 2022: BS 1232 completed
Thu Jul 21 06:54:45 2022: BS 1233 completed
Thu Jul 21 06:55:08 2022: BS 1234 completed
Thu Jul 21 06:55:30 2022: BS 1235 completed
Thu Jul 21 06:55:53 2022: BS 1236 completed
Thu Jul 21 06:56:15 2022: BS 1237 completed
Thu Jul 21 06:56:37 2022: BS 1238 completed
Thu Jul 21 06:57:00 2022: BS 1239 completed
Thu Jul 21 06:57:22 2022: BS 1240 completed
Thu Jul 21 06:57:45 2022: BS 1241 completed
Thu Jul 21 06:58:07 2022: BS 1242 completed
Thu Jul 21 06:58:30 2022: BS 1243 completed
Thu Jul 21 06:58:52 2022: BS 1244 completed
Thu Jul 21 06:59:15 2022: BS 1245 completed
Thu Jul 21 06:59:37 2022: BS 1246 completed
Thu Jul 21 07:00:00 2022: BS 1247 completed
Thu Jul 21 07:00:22 2022: BS 1248 completed
Thu Jul 21 07:00:45 2022: BS 1249 completed
Thu Jul 21 07:01:07 2022: BS 1250 completed
Thu Jul 21 07:01:30 2022: BS 1251 completed
Thu Jul 21 07:01:52 2022: BS 1252 completed
Thu Jul 21 07:02:15 2022: BS 1253 completed
Thu Jul 21 07:02:37 2022: BS 1254 completed
Thu Jul 21 07:03:00 2022: BS 1255 completed
Thu Jul 21 07:03:22 2022: BS 1256 completed
Thu Jul 21 07:03:44 2022: BS 1257 completed
Thu Jul 21 07:04:07 2022: BS 1258 completed
Thu Jul 21 07:04:29 2022: BS 1259 completed
Thu Jul 21 07:04:52 2022: BS 1260 completed
Thu Jul 21 07:05:14 2022: BS 1261 completed
Thu Jul 21 07:05:37 2022: BS 1262 completed
Thu Jul 21 07:05:59 2022: BS 1263 completed
Thu Jul 21 07:06:22 2022: BS 1264 completed
Thu Jul 21 07:06:44 2022: BS 1265 completed
Thu Jul 21 07:07:07 2022: BS 1266 completed
Thu Jul 21 07:07:29 2022: BS 1267 completed
Thu Jul 21 07:07:52 2022: BS 1268 completed
Thu Jul 21 07:08:14 2022: BS 1269 completed
Thu Jul 21 07:08:37 2022: BS 1270 completed
Thu Jul 21 07:08:59 2022: BS 1271 completed
Thu Jul 21 07:09:22 2022: BS 1272 completed
Thu Jul 21 07:09:44 2022: BS 1273 completed
Thu Jul 21 07:10:06 2022: BS 1274 completed
Thu Jul 21 07:10:29 2022: BS 1275 completed
Thu Jul 21 07:10:51 2022: BS 1276 completed
Thu Jul 21 07:11:14 2022: BS 1277 completed
Thu Jul 21 07:11:36 2022: BS 1278 completed
Thu Jul 21 07:11:59 2022: BS 1279 completed
Thu Jul 21 07:12:21 2022: BS 1280 completed
Thu Jul 21 07:12:44 2022: BS 1281 completed
Thu Jul 21 07:13:06 2022: BS 1282 completed
Thu Jul 21 07:13:29 2022: BS 1283 completed
Thu Jul 21 07:13:51 2022: BS 1284 completed
Thu Jul 21 07:14:14 2022: BS 1285 completed
Thu Jul 21 07:14:36 2022: BS 1286 completed
Thu Jul 21 07:14:59 2022: BS 1287 completed
Thu Jul 21 07:15:21 2022: BS 1288 completed
Thu Jul 21 07:15:43 2022: BS 1289 completed
Thu Jul 21 07:16:06 2022: BS 1290 completed
Thu Jul 21 07:16:28 2022: BS 1291 completed
Thu Jul 21 07:16:51 2022: BS 1292 completed
Thu Jul 21 07:17:13 2022: BS 1293 completed
Thu Jul 21 07:17:36 2022: BS 1294 completed
Thu Jul 21 07:17:58 2022: BS 1295 completed
Thu Jul 21 07:18:21 2022: BS 1296 completed
Thu Jul 21 07:18:43 2022: BS 1297 completed
Thu Jul 21 07:19:06 2022: BS 1298 completed
Thu Jul 21 07:19:28 2022: BS 1299 completed
Thu Jul 21 07:19:51 2022: BS 1300 completed
Thu Jul 21 07:20:13 2022: BS 1301 completed
Thu Jul 21 07:20:36 2022: BS 1302 completed
Thu Jul 21 07:20:58 2022: BS 1303 completed
Thu Jul 21 07:21:21 2022: BS 1304 completed
Thu Jul 21 07:21:43 2022: BS 1305 completed
Thu Jul 21 07:22:06 2022: BS 1306 completed
Thu Jul 21 07:22:28 2022: BS 1307 completed
Thu Jul 21 07:22:50 2022: BS 1308 completed
Thu Jul 21 07:23:13 2022: BS 1309 completed
Thu Jul 21 07:23:35 2022: BS 1310 completed
Thu Jul 21 07:23:58 2022: BS 1311 completed
Thu Jul 21 07:24:20 2022: BS 1312 completed
Thu Jul 21 07:24:43 2022: BS 1313 completed
Thu Jul 21 07:25:05 2022: BS 1314 completed
Thu Jul 21 07:25:28 2022: BS 1315 completed
Thu Jul 21 07:25:50 2022: BS 1316 completed
Thu Jul 21 07:26:13 2022: BS 1317 completed
Thu Jul 21 07:26:35 2022: BS 1318 completed
Thu Jul 21 07:26:58 2022: BS 1319 completed
Thu Jul 21 07:27:20 2022: BS 1320 completed
Thu Jul 21 07:27:43 2022: BS 1321 completed
Thu Jul 21 07:28:05 2022: BS 1322 completed
Thu Jul 21 07:28:28 2022: BS 1323 completed
Thu Jul 21 07:28:50 2022: BS 1324 completed
Thu Jul 21 07:29:12 2022: BS 1325 completed
Thu Jul 21 07:29:35 2022: BS 1326 completed
Thu Jul 21 07:29:57 2022: BS 1327 completed
Thu Jul 21 07:30:20 2022: BS 1328 completed
Thu Jul 21 07:30:42 2022: BS 1329 completed
Thu Jul 21 07:31:05 2022: BS 1330 completed
Thu Jul 21 07:31:27 2022: BS 1331 completed
Thu Jul 21 07:31:50 2022: BS 1332 completed
Thu Jul 21 07:32:12 2022: BS 1333 completed
Thu Jul 21 07:32:35 2022: BS 1334 completed
Thu Jul 21 07:32:57 2022: BS 1335 completed
Thu Jul 21 07:33:20 2022: BS 1336 completed
Thu Jul 21 07:33:42 2022: BS 1337 completed
Thu Jul 21 07:34:05 2022: BS 1338 completed
Thu Jul 21 07:34:27 2022: BS 1339 completed
Thu Jul 21 07:34:50 2022: BS 1340 completed
Thu Jul 21 07:35:12 2022: BS 1341 completed
Thu Jul 21 07:35:34 2022: BS 1342 completed
Thu Jul 21 07:35:57 2022: BS 1343 completed
Thu Jul 21 07:36:19 2022: BS 1344 completed
Thu Jul 21 07:36:42 2022: BS 1345 completed
Thu Jul 21 07:37:04 2022: BS 1346 completed
Thu Jul 21 07:37:27 2022: BS 1347 completed
Thu Jul 21 07:37:49 2022: BS 1348 completed
Thu Jul 21 07:38:12 2022: BS 1349 completed
Thu Jul 21 07:38:34 2022: BS 1350 completed
Thu Jul 21 07:38:57 2022: BS 1351 completed
Thu Jul 21 07:39:19 2022: BS 1352 completed
Thu Jul 21 07:39:42 2022: BS 1353 completed
Thu Jul 21 07:40:04 2022: BS 1354 completed
Thu Jul 21 07:40:27 2022: BS 1355 completed
Thu Jul 21 07:40:49 2022: BS 1356 completed
Thu Jul 21 07:41:12 2022: BS 1357 completed
Thu Jul 21 07:41:34 2022: BS 1358 completed
Thu Jul 21 07:41:57 2022: BS 1359 completed
Thu Jul 21 07:42:19 2022: BS 1360 completed
Thu Jul 21 07:42:41 2022: BS 1361 completed
Thu Jul 21 07:43:04 2022: BS 1362 completed
Thu Jul 21 07:43:26 2022: BS 1363 completed
Thu Jul 21 07:43:49 2022: BS 1364 completed
Thu Jul 21 07:44:11 2022: BS 1365 completed
Thu Jul 21 07:44:34 2022: BS 1366 completed
Thu Jul 21 07:44:56 2022: BS 1367 completed
Thu Jul 21 07:45:19 2022: BS 1368 completed
Thu Jul 21 07:45:41 2022: BS 1369 completed
Thu Jul 21 07:46:04 2022: BS 1370 completed
Thu Jul 21 07:46:26 2022: BS 1371 completed
Thu Jul 21 07:46:49 2022: BS 1372 completed
Thu Jul 21 07:47:11 2022: BS 1373 completed
Thu Jul 21 07:47:34 2022: BS 1374 completed
Thu Jul 21 07:47:56 2022: BS 1375 completed
Thu Jul 21 07:48:18 2022: BS 1376 completed
Thu Jul 21 07:48:41 2022: BS 1377 completed
Thu Jul 21 07:49:03 2022: BS 1378 completed
Thu Jul 21 07:49:26 2022: BS 1379 completed
Thu Jul 21 07:49:48 2022: BS 1380 completed
Thu Jul 21 07:50:11 2022: BS 1381 completed
Thu Jul 21 07:50:33 2022: BS 1382 completed
Thu Jul 21 07:50:56 2022: BS 1383 completed
Thu Jul 21 07:51:18 2022: BS 1384 completed
Thu Jul 21 07:51:41 2022: BS 1385 completed
Thu Jul 21 07:52:03 2022: BS 1386 completed
Thu Jul 21 07:52:26 2022: BS 1387 completed
Thu Jul 21 07:52:48 2022: BS 1388 completed
Thu Jul 21 07:53:11 2022: BS 1389 completed
Thu Jul 21 07:53:33 2022: BS 1390 completed
Thu Jul 21 07:53:56 2022: BS 1391 completed
Thu Jul 21 07:54:18 2022: BS 1392 completed
Thu Jul 21 07:54:41 2022: BS 1393 completed
Thu Jul 21 07:55:03 2022: BS 1394 completed
Thu Jul 21 07:55:25 2022: BS 1395 completed
Thu Jul 21 07:55:48 2022: BS 1396 completed
Thu Jul 21 07:56:10 2022: BS 1397 completed
Thu Jul 21 07:56:33 2022: BS 1398 completed
Thu Jul 21 07:56:55 2022: BS 1399 completed
Thu Jul 21 07:57:18 2022: BS 1400 completed
Thu Jul 21 07:57:40 2022: BS 1401 completed
Thu Jul 21 07:58:03 2022: BS 1402 completed
Thu Jul 21 07:58:25 2022: BS 1403 completed
Thu Jul 21 07:58:48 2022: BS 1404 completed
Thu Jul 21 07:59:10 2022: BS 1405 completed
Thu Jul 21 07:59:33 2022: BS 1406 completed
Thu Jul 21 07:59:55 2022: BS 1407 completed
Thu Jul 21 08:00:18 2022: BS 1408 completed
Thu Jul 21 08:00:40 2022: BS 1409 completed
Thu Jul 21 08:01:03 2022: BS 1410 completed
Thu Jul 21 08:01:25 2022: BS 1411 completed
Thu Jul 21 08:01:47 2022: BS 1412 completed
Thu Jul 21 08:02:10 2022: BS 1413 completed
Thu Jul 21 08:02:32 2022: BS 1414 completed
Thu Jul 21 08:02:55 2022: BS 1415 completed
Thu Jul 21 08:03:17 2022: BS 1416 completed
Thu Jul 21 08:03:40 2022: BS 1417 completed
Thu Jul 21 08:04:02 2022: BS 1418 completed
Thu Jul 21 08:04:25 2022: BS 1419 completed
Thu Jul 21 08:04:47 2022: BS 1420 completed
Thu Jul 21 08:05:10 2022: BS 1421 completed
Thu Jul 21 08:05:32 2022: BS 1422 completed
Thu Jul 21 08:05:55 2022: BS 1423 completed
Thu Jul 21 08:06:17 2022: BS 1424 completed
Thu Jul 21 08:06:40 2022: BS 1425 completed
Thu Jul 21 08:07:02 2022: BS 1426 completed
Thu Jul 21 08:07:25 2022: BS 1427 completed
Thu Jul 21 08:07:47 2022: BS 1428 completed
Thu Jul 21 08:08:09 2022: BS 1429 completed
Thu Jul 21 08:08:32 2022: BS 1430 completed
Thu Jul 21 08:08:54 2022: BS 1431 completed
Thu Jul 21 08:09:17 2022: BS 1432 completed
Thu Jul 21 08:09:39 2022: BS 1433 completed
Thu Jul 21 08:10:02 2022: BS 1434 completed
Thu Jul 21 08:10:24 2022: BS 1435 completed
Thu Jul 21 08:10:47 2022: BS 1436 completed
Thu Jul 21 08:11:09 2022: BS 1437 completed
Thu Jul 21 08:11:32 2022: BS 1438 completed
Thu Jul 21 08:11:54 2022: BS 1439 completed
Thu Jul 21 08:12:17 2022: BS 1440 completed
Thu Jul 21 08:12:39 2022: BS 1441 completed
Thu Jul 21 08:13:02 2022: BS 1442 completed
Thu Jul 21 08:13:24 2022: BS 1443 completed
Thu Jul 21 08:13:46 2022: BS 1444 completed
Thu Jul 21 08:14:09 2022: BS 1445 completed
Thu Jul 21 08:14:32 2022: BS 1446 completed
Thu Jul 21 08:14:54 2022: BS 1447 completed
Thu Jul 21 08:15:16 2022: BS 1448 completed
Thu Jul 21 08:15:39 2022: BS 1449 completed
Thu Jul 21 08:16:01 2022: BS 1450 completed
Thu Jul 21 08:16:24 2022: BS 1451 completed
Thu Jul 21 08:16:46 2022: BS 1452 completed
Thu Jul 21 08:17:09 2022: BS 1453 completed
Thu Jul 21 08:17:31 2022: BS 1454 completed
Thu Jul 21 08:17:54 2022: BS 1455 completed
Thu Jul 21 08:18:16 2022: BS 1456 completed
Thu Jul 21 08:18:39 2022: BS 1457 completed
Thu Jul 21 08:19:01 2022: BS 1458 completed
Thu Jul 21 08:19:24 2022: BS 1459 completed
Thu Jul 21 08:19:46 2022: BS 1460 completed
Thu Jul 21 08:20:09 2022: BS 1461 completed
Thu Jul 21 08:20:31 2022: BS 1462 completed
Thu Jul 21 08:20:53 2022: BS 1463 completed
Thu Jul 21 08:21:16 2022: BS 1464 completed
Thu Jul 21 08:21:38 2022: BS 1465 completed
Thu Jul 21 08:22:01 2022: BS 1466 completed
Thu Jul 21 08:22:23 2022: BS 1467 completed
Thu Jul 21 08:22:46 2022: BS 1468 completed
Thu Jul 21 08:23:08 2022: BS 1469 completed
Thu Jul 21 08:23:31 2022: BS 1470 completed
Thu Jul 21 08:23:53 2022: BS 1471 completed
Thu Jul 21 08:24:16 2022: BS 1472 completed
Thu Jul 21 08:24:38 2022: BS 1473 completed
Thu Jul 21 08:25:01 2022: BS 1474 completed
Thu Jul 21 08:25:23 2022: BS 1475 completed
Thu Jul 21 08:25:45 2022: BS 1476 completed
