# Supplementary material for: Modulable Photocatalyzed Strategies for the Synthesis of α-C-Glycosyl Alanine Analogues via the Giese Reaction with Dehydroalanine Derivates
Source: Org Lett. 2023 Jun 22;25(26):4862–7. doi: 10.1021/acs.orglett.3c01660 (PMC10334469; doi:10.1021/acs.orglett.3c01660)
Supplement: Supplementary file 1 — ol3c01660_si_001.zip [file ol3c01660_si_001.zip › Spectra_Photoglyco_def/Spectra Scope/3ca/13C - 3ca - diast 1/log]

Thu May 26 09:58:36 2022: Experiment started
Thu May 26 09:59:00 2022: BS 1 completed
Thu May 26 09:59:22 2022: BS 2 completed
Thu May 26 09:59:44 2022: BS 3 completed
Thu May 26 10:00:07 2022: BS 4 completed
Thu May 26 10:00:29 2022: BS 5 completed
Thu May 26 10:00:52 2022: BS 6 completed
Thu May 26 10:01:14 2022: BS 7 completed
Thu May 26 10:01:37 2022: BS 8 completed
Thu May 26 10:01:59 2022: BS 9 completed
Thu May 26 10:02:22 2022: BS 10 completed
Thu May 26 10:02:44 2022: BS 11 completed
Thu May 26 10:03:07 2022: BS 12 completed
Thu May 26 10:03:29 2022: BS 13 completed
Thu May 26 10:03:52 2022: BS 14 completed
Thu May 26 10:04:14 2022: BS 15 completed
Thu May 26 10:04:37 2022: BS 16 completed
Thu May 26 10:04:59 2022: BS 17 completed
Thu May 26 10:05:21 2022: BS 18 completed
Thu May 26 10:05:44 2022: BS 19 completed
Thu May 26 10:06:06 2022: BS 20 completed
Thu May 26 10:06:29 2022: BS 21 completed
Thu May 26 10:06:51 2022: BS 22 completed
Thu May 26 10:07:14 2022: BS 23 completed
Thu May 26 10:07:36 2022: BS 24 completed
Thu May 26 10:07:59 2022: BS 25 completed
Thu May 26 10:08:21 2022: BS 26 completed
Thu May 26 10:08:44 2022: BS 27 completed
Thu May 26 10:09:06 2022: BS 28 completed
Thu May 26 10:09:29 2022: BS 29 completed
Thu May 26 10:09:51 2022: BS 30 completed
Thu May 26 10:10:14 2022: BS 31 completed
Thu May 26 10:10:36 2022: BS 32 completed
Thu May 26 10:10:58 2022: BS 33 completed
Thu May 26 10:11:21 2022: BS 34 completed
Thu May 26 10:11:43 2022: BS 35 completed
Thu May 26 10:12:06 2022: BS 36 completed
Thu May 26 10:12:28 2022: BS 37 completed
Thu May 26 10:12:51 2022: BS 38 completed
Thu May 26 10:12:58 2022: Acquisition aborted
