# Supplementary material for: Modulable Photocatalyzed Strategies for the Synthesis of α-C-Glycosyl Alanine Analogues via the Giese Reaction with Dehydroalanine Derivates
Source: Org Lett. 2023 Jun 22;25(26):4862–7. doi: 10.1021/acs.orglett.3c01660 (PMC10334469; doi:10.1021/acs.orglett.3c01660)
Supplement: Supplementary file 1 — ol3c01660_si_001.zip [file ol3c01660_si_001.zip › Spectra_Photoglyco_def/Spectra Scope/3ca/13C - 3ca - diast 2/log]

Thu May 26 13:26:00 2022: Experiment started
Thu May 26 13:26:23 2022: BS 1 completed
Thu May 26 13:26:46 2022: BS 2 completed
Thu May 26 13:27:08 2022: BS 3 completed
Thu May 26 13:27:31 2022: BS 4 completed
Thu May 26 13:27:53 2022: BS 5 completed
Thu May 26 13:28:16 2022: BS 6 completed
Thu May 26 13:28:38 2022: BS 7 completed
Thu May 26 13:29:01 2022: BS 8 completed
Thu May 26 13:29:23 2022: BS 9 completed
Thu May 26 13:29:46 2022: BS 10 completed
Thu May 26 13:30:08 2022: BS 11 completed
Thu May 26 13:30:31 2022: BS 12 completed
Thu May 26 13:30:53 2022: BS 13 completed
Thu May 26 13:31:16 2022: BS 14 completed
Thu May 26 13:31:38 2022: BS 15 completed
Thu May 26 13:32:00 2022: BS 16 completed
Thu May 26 13:32:23 2022: BS 17 completed
Thu May 26 13:32:45 2022: BS 18 completed
Thu May 26 13:33:08 2022: BS 19 completed
Thu May 26 13:33:30 2022: BS 20 completed
Thu May 26 13:33:53 2022: BS 21 completed
Thu May 26 13:34:15 2022: BS 22 completed
Thu May 26 13:34:38 2022: BS 23 completed
Thu May 26 13:35:00 2022: BS 24 completed
Thu May 26 13:35:23 2022: BS 25 completed
Thu May 26 13:35:45 2022: BS 26 completed
Thu May 26 13:36:08 2022: BS 27 completed
Thu May 26 13:36:30 2022: BS 28 completed
Thu May 26 13:36:53 2022: BS 29 completed
Thu May 26 13:37:15 2022: BS 30 completed
Thu May 26 13:37:38 2022: BS 31 completed
Thu May 26 13:38:00 2022: BS 32 completed
Thu May 26 13:38:23 2022: BS 33 completed
Thu May 26 13:38:45 2022: BS 34 completed
Thu May 26 13:39:07 2022: BS 35 completed
Thu May 26 13:39:30 2022: BS 36 completed
Thu May 26 13:39:52 2022: BS 37 completed
Thu May 26 13:40:15 2022: BS 38 completed
Thu May 26 13:40:37 2022: BS 39 completed
Thu May 26 13:41:00 2022: BS 40 completed
Thu May 26 13:41:22 2022: BS 41 completed
Thu May 26 13:41:45 2022: BS 42 completed
Thu May 26 13:42:07 2022: BS 43 completed
Thu May 26 13:42:30 2022: BS 44 completed
Thu May 26 13:42:52 2022: BS 45 completed
Thu May 26 13:43:15 2022: BS 46 completed
Thu May 26 13:43:37 2022: BS 47 completed
Thu May 26 13:44:00 2022: BS 48 completed
Thu May 26 13:44:22 2022: BS 49 completed
Thu May 26 13:44:44 2022: BS 50 completed
Thu May 26 13:45:07 2022: BS 51 completed
Thu May 26 13:45:29 2022: BS 52 completed
Thu May 26 13:45:52 2022: BS 53 completed
Thu May 26 13:46:14 2022: BS 54 completed
Thu May 26 13:46:37 2022: BS 55 completed
Thu May 26 13:46:59 2022: BS 56 completed
Thu May 26 13:47:22 2022: BS 57 completed
Thu May 26 13:47:44 2022: BS 58 completed
Thu May 26 13:48:07 2022: BS 59 completed
Thu May 26 13:48:29 2022: BS 60 completed
Thu May 26 13:48:52 2022: BS 61 completed
Thu May 26 13:49:14 2022: BS 62 completed
Thu May 26 13:49:37 2022: BS 63 completed
Thu May 26 13:49:59 2022: BS 64 completed
Thu May 26 13:50:21 2022: BS 65 completed
Thu May 26 13:50:44 2022: BS 66 completed
Thu May 26 13:51:06 2022: BS 67 completed
Thu May 26 13:51:29 2022: BS 68 completed
Thu May 26 13:51:51 2022: BS 69 completed
Thu May 26 13:52:14 2022: BS 70 completed
Thu May 26 13:52:36 2022: BS 71 completed
Thu May 26 13:52:59 2022: BS 72 completed
Thu May 26 13:53:21 2022: BS 73 completed
Thu May 26 13:53:44 2022: BS 74 completed
Thu May 26 13:54:06 2022: BS 75 completed
Thu May 26 13:54:29 2022: BS 76 completed
Thu May 26 13:54:51 2022: BS 77 completed
Thu May 26 13:55:14 2022: BS 78 completed
Thu May 26 13:55:36 2022: BS 79 completed
Thu May 26 13:55:59 2022: BS 80 completed
Thu May 26 13:56:21 2022: BS 81 completed
Thu May 26 13:56:43 2022: BS 82 completed
Thu May 26 13:57:06 2022: BS 83 completed
Thu May 26 13:57:28 2022: BS 84 completed
Thu May 26 13:57:51 2022: BS 85 completed
Thu May 26 13:58:13 2022: BS 86 completed
Thu May 26 13:58:36 2022: BS 87 completed
Thu May 26 13:58:58 2022: BS 88 completed
Thu May 26 13:59:21 2022: BS 89 completed
Thu May 26 13:59:43 2022: BS 90 completed
Thu May 26 14:00:06 2022: BS 91 completed
Thu May 26 14:00:28 2022: BS 92 completed
Thu May 26 14:00:51 2022: BS 93 completed
Thu May 26 14:01:13 2022: BS 94 completed
Thu May 26 14:01:36 2022: BS 95 completed
Thu May 26 14:01:58 2022: BS 96 completed
Thu May 26 14:02:21 2022: BS 97 completed
Thu May 26 14:02:43 2022: BS 98 completed
Thu May 26 14:03:05 2022: BS 99 completed
Thu May 26 14:03:28 2022: BS 100 completed
Thu May 26 14:03:50 2022: BS 101 completed
Thu May 26 14:04:13 2022: BS 102 completed
Thu May 26 14:04:35 2022: BS 103 completed
Thu May 26 14:04:58 2022: BS 104 completed
Thu May 26 14:05:20 2022: BS 105 completed
Thu May 26 14:05:43 2022: BS 106 completed
Thu May 26 14:06:05 2022: BS 107 completed
Thu May 26 14:06:28 2022: BS 108 completed
Thu May 26 14:06:50 2022: BS 109 completed
Thu May 26 14:07:13 2022: BS 110 completed
Thu May 26 14:07:35 2022: BS 111 completed
Thu May 26 14:07:58 2022: BS 112 completed
Thu May 26 14:08:20 2022: BS 113 completed
Thu May 26 14:08:43 2022: BS 114 completed
Thu May 26 14:09:05 2022: BS 115 completed
Thu May 26 14:09:27 2022: BS 116 completed
Thu May 26 14:09:50 2022: BS 117 completed
Thu May 26 14:10:12 2022: BS 118 completed
Thu May 26 14:10:35 2022: BS 119 completed
Thu May 26 14:10:57 2022: BS 120 completed
Thu May 26 14:11:20 2022: BS 121 completed
Thu May 26 14:11:42 2022: BS 122 completed
Thu May 26 14:12:05 2022: BS 123 completed
Thu May 26 14:12:27 2022: BS 124 completed
Thu May 26 14:12:50 2022: BS 125 completed
Thu May 26 14:13:12 2022: BS 126 completed
Thu May 26 14:13:35 2022: BS 127 completed
Thu May 26 14:13:57 2022: BS 128 completed
Thu May 26 14:14:20 2022: BS 129 completed
Thu May 26 14:14:42 2022: BS 130 completed
Thu May 26 14:15:05 2022: BS 131 completed
Thu May 26 14:15:27 2022: BS 132 completed
Thu May 26 14:15:49 2022: BS 133 completed
Thu May 26 14:16:12 2022: BS 134 completed
Thu May 26 14:16:34 2022: BS 135 completed
Thu May 26 14:16:57 2022: BS 136 completed
Thu May 26 14:17:19 2022: BS 137 completed
Thu May 26 14:17:42 2022: BS 138 completed
Thu May 26 14:18:04 2022: BS 139 completed
Thu May 26 14:18:27 2022: BS 140 completed
Thu May 26 14:18:49 2022: BS 141 completed
Thu May 26 14:19:12 2022: BS 142 completed
Thu May 26 14:19:34 2022: BS 143 completed
Thu May 26 14:19:57 2022: BS 144 completed
Thu May 26 14:20:19 2022: BS 145 completed
Thu May 26 14:20:42 2022: BS 146 completed
Thu May 26 14:21:04 2022: BS 147 completed
Thu May 26 14:21:27 2022: BS 148 completed
Thu May 26 14:21:49 2022: BS 149 completed
Thu May 26 14:22:11 2022: BS 150 completed
Thu May 26 14:22:34 2022: BS 151 completed
Thu May 26 14:22:56 2022: BS 152 completed
Thu May 26 14:23:19 2022: BS 153 completed
Thu May 26 14:23:41 2022: BS 154 completed
Thu May 26 14:24:04 2022: BS 155 completed
Thu May 26 14:24:26 2022: BS 156 completed
Thu May 26 14:24:49 2022: BS 157 completed
Thu May 26 14:25:11 2022: BS 158 completed
Thu May 26 14:25:34 2022: BS 159 completed
Thu May 26 14:25:56 2022: BS 160 completed
Thu May 26 14:26:19 2022: BS 161 completed
Thu May 26 14:26:41 2022: BS 162 completed
Thu May 26 14:27:04 2022: BS 163 completed
Thu May 26 14:27:26 2022: BS 164 completed
Thu May 26 14:27:49 2022: BS 165 completed
Thu May 26 14:28:11 2022: BS 166 completed
Thu May 26 14:28:33 2022: BS 167 completed
Thu May 26 14:28:56 2022: BS 168 completed
Thu May 26 14:29:18 2022: BS 169 completed
Thu May 26 14:29:41 2022: BS 170 completed
Thu May 26 14:30:03 2022: BS 171 completed
Thu May 26 14:30:26 2022: BS 172 completed
Thu May 26 14:30:48 2022: BS 173 completed
Thu May 26 14:31:11 2022: BS 174 completed
Thu May 26 14:31:33 2022: BS 175 completed
Thu May 26 14:31:56 2022: BS 176 completed
Thu May 26 14:32:18 2022: BS 177 completed
Thu May 26 14:32:41 2022: BS 178 completed
Thu May 26 14:33:03 2022: BS 179 completed
Thu May 26 14:33:26 2022: BS 180 completed
Thu May 26 14:33:48 2022: BS 181 completed
Thu May 26 14:34:11 2022: BS 182 completed
Thu May 26 14:34:33 2022: BS 183 completed
Thu May 26 14:34:55 2022: BS 184 completed
Thu May 26 14:35:18 2022: BS 185 completed
Thu May 26 14:35:40 2022: BS 186 completed
Thu May 26 14:36:03 2022: BS 187 completed
Thu May 26 14:36:25 2022: BS 188 completed
Thu May 26 14:36:48 2022: BS 189 completed
Thu May 26 14:37:10 2022: BS 190 completed
Thu May 26 14:37:33 2022: BS 191 completed
Thu May 26 14:37:55 2022: BS 192 completed
Thu May 26 14:38:18 2022: BS 193 completed
Thu May 26 14:38:40 2022: BS 194 completed
Thu May 26 14:39:03 2022: BS 195 completed
Thu May 26 14:39:25 2022: BS 196 completed
Thu May 26 14:39:48 2022: BS 197 completed
Thu May 26 14:40:10 2022: BS 198 completed
Thu May 26 14:40:33 2022: BS 199 completed
Thu May 26 14:40:55 2022: BS 200 completed
Thu May 26 14:41:17 2022: BS 201 completed
Thu May 26 14:41:40 2022: BS 202 completed
Thu May 26 14:42:02 2022: BS 203 completed
Thu May 26 14:42:25 2022: BS 204 completed
Thu May 26 14:42:47 2022: BS 205 completed
Thu May 26 14:43:10 2022: BS 206 completed
Thu May 26 14:43:32 2022: BS 207 completed
Thu May 26 14:43:55 2022: BS 208 completed
Thu May 26 14:44:17 2022: BS 209 completed
Thu May 26 14:44:40 2022: BS 210 completed
Thu May 26 14:45:02 2022: BS 211 completed
Thu May 26 14:45:25 2022: BS 212 completed
Thu May 26 14:45:47 2022: BS 213 completed
Thu May 26 14:46:10 2022: BS 214 completed
Thu May 26 14:46:32 2022: BS 215 completed
Thu May 26 14:46:55 2022: BS 216 completed
Thu May 26 14:47:17 2022: BS 217 completed
Thu May 26 14:47:40 2022: BS 218 completed
Thu May 26 14:48:02 2022: BS 219 completed
Thu May 26 14:48:25 2022: BS 220 completed
Thu May 26 14:48:47 2022: BS 221 completed
Thu May 26 14:49:09 2022: BS 222 completed
Thu May 26 14:49:32 2022: BS 223 completed
Thu May 26 14:49:54 2022: BS 224 completed
Thu May 26 14:50:17 2022: BS 225 completed
Thu May 26 14:50:39 2022: BS 226 completed
Thu May 26 14:51:02 2022: BS 227 completed
Thu May 26 14:51:24 2022: BS 228 completed
Thu May 26 14:51:47 2022: BS 229 completed
Thu May 26 14:52:09 2022: BS 230 completed
Thu May 26 14:52:32 2022: BS 231 completed
Thu May 26 14:52:54 2022: BS 232 completed
Thu May 26 14:53:17 2022: BS 233 completed
Thu May 26 14:53:39 2022: BS 234 completed
Thu May 26 14:54:02 2022: BS 235 completed
Thu May 26 14:54:24 2022: BS 236 completed
Thu May 26 14:54:47 2022: BS 237 completed
Thu May 26 14:55:09 2022: BS 238 completed
Thu May 26 14:55:32 2022: BS 239 completed
Thu May 26 14:55:54 2022: BS 240 completed
Thu May 26 14:56:16 2022: BS 241 completed
Thu May 26 14:56:39 2022: BS 242 completed
Thu May 26 14:57:01 2022: BS 243 completed
Thu May 26 14:57:24 2022: BS 244 completed
Thu May 26 14:57:46 2022: BS 245 completed
Thu May 26 14:58:09 2022: BS 246 completed
Thu May 26 14:58:31 2022: BS 247 completed
Thu May 26 14:58:54 2022: BS 248 completed
Thu May 26 14:59:16 2022: BS 249 completed
Thu May 26 14:59:39 2022: BS 250 completed
Thu May 26 15:00:01 2022: BS 251 completed
Thu May 26 15:00:24 2022: BS 252 completed
Thu May 26 15:00:46 2022: BS 253 completed
Thu May 26 15:01:09 2022: BS 254 completed
Thu May 26 15:01:31 2022: BS 255 completed
Thu May 26 15:01:54 2022: BS 256 completed
Thu May 26 15:02:16 2022: BS 257 completed
Thu May 26 15:02:38 2022: BS 258 completed
Thu May 26 15:03:01 2022: BS 259 completed
Thu May 26 15:03:23 2022: BS 260 completed
Thu May 26 15:03:46 2022: BS 261 completed
Thu May 26 15:04:08 2022: BS 262 completed
Thu May 26 15:04:31 2022: BS 263 completed
Thu May 26 15:04:53 2022: BS 264 completed
Thu May 26 15:05:16 2022: BS 265 completed
Thu May 26 15:05:38 2022: BS 266 completed
Thu May 26 15:06:01 2022: BS 267 completed
Thu May 26 15:06:23 2022: BS 268 completed
Thu May 26 15:06:46 2022: BS 269 completed
Thu May 26 15:07:08 2022: BS 270 completed
Thu May 26 15:07:31 2022: BS 271 completed
Thu May 26 15:07:53 2022: BS 272 completed
Thu May 26 15:08:03 2022: FID 1: ADC overflow
Thu May 26 15:08:16 2022: BS 273 completed
Thu May 26 15:08:38 2022: BS 274 completed
Thu May 26 15:09:00 2022: BS 275 completed
Thu May 26 15:09:23 2022: BS 276 completed
Thu May 26 15:09:45 2022: BS 277 completed
Thu May 26 15:10:08 2022: BS 278 completed
Thu May 26 15:10:30 2022: BS 279 completed
Thu May 26 15:10:43 2022: Acquisition aborted
