# Supplementary material for: Modulable Photocatalyzed Strategies for the Synthesis of α-C-Glycosyl Alanine Analogues via the Giese Reaction with Dehydroalanine Derivates
Source: Org Lett. 2023 Jun 22;25(26):4862–7. doi: 10.1021/acs.orglett.3c01660 (PMC10334469; doi:10.1021/acs.orglett.3c01660)
Supplement: Supplementary file 1 — ol3c01660_si_001.zip [file ol3c01660_si_001.zip › Spectra_Photoglyco_def/Spectra Scope/3ia/1H - 3ia/log]

Tue Mar  7 10:47:33 2023: Experiment started
Tue Mar  7 10:48:12 2023: BS 1 completed
Tue Mar  7 10:48:38 2023: BS 2 completed
Tue Mar  7 10:49:03 2023: BS 3 completed
Tue Mar  7 10:49:28 2023: BS 4 completed
Tue Mar  7 10:49:53 2023: BS 5 completed
Tue Mar  7 10:50:19 2023: BS 6 completed
Tue Mar  7 10:50:23 2023: Acquisition aborted
