# Supplementary material for: Modulable Photocatalyzed Strategies for the Synthesis of α-C-Glycosyl Alanine Analogues via the Giese Reaction with Dehydroalanine Derivates
Source: Org Lett. 2023 Jun 22;25(26):4862–7. doi: 10.1021/acs.orglett.3c01660 (PMC10334469; doi:10.1021/acs.orglett.3c01660)
Supplement: Supplementary file 1 — ol3c01660_si_001.zip [file ol3c01660_si_001.zip › Spectra_Photoglyco_def/Spectra Scope/3ia/13C - 3ia/log]

Tue Mar  7 14:29:50 2023: Experiment started
Tue Mar  7 14:30:14 2023: BS 1 completed
Tue Mar  7 14:30:36 2023: BS 2 completed
Tue Mar  7 14:30:59 2023: BS 3 completed
Tue Mar  7 14:31:21 2023: BS 4 completed
Tue Mar  7 14:31:44 2023: BS 5 completed
Tue Mar  7 14:32:06 2023: BS 6 completed
Tue Mar  7 14:32:29 2023: BS 7 completed
Tue Mar  7 14:32:51 2023: BS 8 completed
Tue Mar  7 14:33:13 2023: BS 9 completed
Tue Mar  7 14:33:36 2023: BS 10 completed
Tue Mar  7 14:33:58 2023: BS 11 completed
Tue Mar  7 14:34:21 2023: BS 12 completed
Tue Mar  7 14:34:43 2023: BS 13 completed
Tue Mar  7 14:35:06 2023: BS 14 completed
Tue Mar  7 14:35:28 2023: BS 15 completed
Tue Mar  7 14:35:51 2023: BS 16 completed
Tue Mar  7 14:36:13 2023: BS 17 completed
Tue Mar  7 14:36:36 2023: BS 18 completed
Tue Mar  7 14:36:58 2023: BS 19 completed
Tue Mar  7 14:37:21 2023: BS 20 completed
Tue Mar  7 14:37:43 2023: BS 21 completed
Tue Mar  7 14:38:06 2023: BS 22 completed
Tue Mar  7 14:38:28 2023: BS 23 completed
Tue Mar  7 14:38:51 2023: BS 24 completed
Tue Mar  7 14:39:13 2023: BS 25 completed
Tue Mar  7 14:39:35 2023: BS 26 completed
Tue Mar  7 14:39:58 2023: BS 27 completed
Tue Mar  7 14:40:20 2023: BS 28 completed
Tue Mar  7 14:40:43 2023: BS 29 completed
Tue Mar  7 14:41:05 2023: BS 30 completed
Tue Mar  7 14:41:28 2023: BS 31 completed
Tue Mar  7 14:41:50 2023: BS 32 completed
Tue Mar  7 14:42:13 2023: BS 33 completed
Tue Mar  7 14:42:35 2023: BS 34 completed
Tue Mar  7 14:42:58 2023: BS 35 completed
Tue Mar  7 14:43:20 2023: BS 36 completed
Tue Mar  7 14:43:43 2023: BS 37 completed
Tue Mar  7 14:44:05 2023: BS 38 completed
Tue Mar  7 14:44:28 2023: BS 39 completed
Tue Mar  7 14:44:50 2023: BS 40 completed
Tue Mar  7 14:45:13 2023: BS 41 completed
Tue Mar  7 14:45:35 2023: BS 42 completed
Tue Mar  7 14:45:57 2023: BS 43 completed
Tue Mar  7 14:46:20 2023: BS 44 completed
Tue Mar  7 14:46:42 2023: BS 45 completed
Tue Mar  7 14:47:05 2023: BS 46 completed
Tue Mar  7 14:47:27 2023: BS 47 completed
Tue Mar  7 14:47:50 2023: BS 48 completed
Tue Mar  7 14:48:12 2023: BS 49 completed
Tue Mar  7 14:48:35 2023: BS 50 completed
Tue Mar  7 14:48:57 2023: BS 51 completed
Tue Mar  7 14:49:20 2023: BS 52 completed
Tue Mar  7 14:49:42 2023: BS 53 completed
Tue Mar  7 14:50:05 2023: BS 54 completed
Tue Mar  7 14:50:27 2023: BS 55 completed
Tue Mar  7 14:50:50 2023: BS 56 completed
Tue Mar  7 14:51:12 2023: BS 57 completed
Tue Mar  7 14:51:35 2023: BS 58 completed
Tue Mar  7 14:51:57 2023: BS 59 completed
Tue Mar  7 14:52:21 2023: BS 60 completed
Tue Mar  7 14:52:42 2023: BS 61 completed
Tue Mar  7 14:53:04 2023: BS 62 completed
Tue Mar  7 14:53:27 2023: BS 63 completed
Tue Mar  7 14:53:49 2023: BS 64 completed
Tue Mar  7 14:54:12 2023: BS 65 completed
Tue Mar  7 14:54:34 2023: BS 66 completed
Tue Mar  7 14:54:57 2023: BS 67 completed
Tue Mar  7 14:55:19 2023: BS 68 completed
Tue Mar  7 14:55:42 2023: BS 69 completed
Tue Mar  7 14:56:04 2023: BS 70 completed
Tue Mar  7 14:56:27 2023: BS 71 completed
Tue Mar  7 14:56:49 2023: BS 72 completed
Tue Mar  7 14:57:12 2023: BS 73 completed
Tue Mar  7 14:57:34 2023: BS 74 completed
Tue Mar  7 14:57:57 2023: BS 75 completed
Tue Mar  7 14:58:19 2023: BS 76 completed
Tue Mar  7 14:58:42 2023: BS 77 completed
Tue Mar  7 14:59:04 2023: BS 78 completed
Tue Mar  7 14:59:26 2023: BS 79 completed
Tue Mar  7 14:59:49 2023: BS 80 completed
Tue Mar  7 15:00:11 2023: BS 81 completed
Tue Mar  7 15:00:34 2023: BS 82 completed
Tue Mar  7 15:00:56 2023: BS 83 completed
Tue Mar  7 15:01:19 2023: BS 84 completed
Tue Mar  7 15:01:41 2023: BS 85 completed
Tue Mar  7 15:02:04 2023: BS 86 completed
Tue Mar  7 15:02:26 2023: BS 87 completed
Tue Mar  7 15:02:49 2023: BS 88 completed
Tue Mar  7 15:03:11 2023: BS 89 completed
Tue Mar  7 15:03:34 2023: BS 90 completed
Tue Mar  7 15:03:56 2023: BS 91 completed
Tue Mar  7 15:04:19 2023: BS 92 completed
Tue Mar  7 15:04:41 2023: BS 93 completed
Tue Mar  7 15:05:03 2023: BS 94 completed
Tue Mar  7 15:05:26 2023: BS 95 completed
Tue Mar  7 15:05:48 2023: BS 96 completed
Tue Mar  7 15:06:11 2023: BS 97 completed
Tue Mar  7 15:06:33 2023: BS 98 completed
Tue Mar  7 15:06:56 2023: BS 99 completed
Tue Mar  7 15:07:18 2023: BS 100 completed
Tue Mar  7 15:07:41 2023: BS 101 completed
Tue Mar  7 15:08:03 2023: BS 102 completed
Tue Mar  7 15:08:26 2023: BS 103 completed
Tue Mar  7 15:08:48 2023: BS 104 completed
Tue Mar  7 15:09:11 2023: BS 105 completed
Tue Mar  7 15:09:33 2023: BS 106 completed
Tue Mar  7 15:09:56 2023: BS 107 completed
Tue Mar  7 15:10:18 2023: BS 108 completed
Tue Mar  7 15:10:41 2023: BS 109 completed
Tue Mar  7 15:11:03 2023: BS 110 completed
Tue Mar  7 15:11:26 2023: BS 111 completed
Tue Mar  7 15:11:48 2023: BS 112 completed
Tue Mar  7 15:12:10 2023: BS 113 completed
Tue Mar  7 15:12:33 2023: BS 114 completed
Tue Mar  7 15:12:55 2023: BS 115 completed
Tue Mar  7 15:13:18 2023: BS 116 completed
Tue Mar  7 15:13:40 2023: BS 117 completed
Tue Mar  7 15:14:03 2023: BS 118 completed
Tue Mar  7 15:14:25 2023: BS 119 completed
Tue Mar  7 15:14:48 2023: BS 120 completed
Tue Mar  7 15:15:10 2023: BS 121 completed
Tue Mar  7 15:15:33 2023: BS 122 completed
Tue Mar  7 15:15:55 2023: BS 123 completed
Tue Mar  7 15:16:18 2023: BS 124 completed
Tue Mar  7 15:16:40 2023: BS 125 completed
Tue Mar  7 15:17:03 2023: BS 126 completed
Tue Mar  7 15:17:25 2023: BS 127 completed
Tue Mar  7 15:17:48 2023: BS 128 completed
Tue Mar  7 15:18:10 2023: BS 129 completed
Tue Mar  7 15:18:32 2023: BS 130 completed
Tue Mar  7 15:18:55 2023: BS 131 completed
Tue Mar  7 15:19:17 2023: BS 132 completed
Tue Mar  7 15:19:40 2023: BS 133 completed
Tue Mar  7 15:20:02 2023: BS 134 completed
Tue Mar  7 15:20:25 2023: BS 135 completed
Tue Mar  7 15:20:47 2023: BS 136 completed
Tue Mar  7 15:21:10 2023: BS 137 completed
Tue Mar  7 15:21:32 2023: BS 138 completed
Tue Mar  7 15:21:42 2023: Acquisition aborted
