# Supplementary material for: Modulable Photocatalyzed Strategies for the Synthesis of α-C-Glycosyl Alanine Analogues via the Giese Reaction with Dehydroalanine Derivates
Source: Org Lett. 2023 Jun 22;25(26):4862–7. doi: 10.1021/acs.orglett.3c01660 (PMC10334469; doi:10.1021/acs.orglett.3c01660)
Supplement: Supplementary file 1 — ol3c01660_si_001.zip [file ol3c01660_si_001.zip › Spectra_Photoglyco_def/Spectra Hantzsch Esters/HE-2/13C - HE-2/log]

Thu Apr  6 11:04:40 2023: Experiment started
Thu Apr  6 11:05:17 2023: BS 1 completed
Thu Apr  6 11:05:39 2023: BS 2 completed
Thu Apr  6 11:06:02 2023: BS 3 completed
Thu Apr  6 11:06:24 2023: BS 4 completed
Thu Apr  6 11:06:47 2023: BS 5 completed
Thu Apr  6 11:07:09 2023: BS 6 completed
Thu Apr  6 11:07:32 2023: BS 7 completed
Thu Apr  6 11:07:54 2023: BS 8 completed
Thu Apr  6 11:08:17 2023: BS 9 completed
Thu Apr  6 11:08:39 2023: BS 10 completed
Thu Apr  6 11:09:02 2023: BS 11 completed
Thu Apr  6 11:09:24 2023: BS 12 completed
Thu Apr  6 11:09:47 2023: BS 13 completed
Thu Apr  6 11:10:09 2023: BS 14 completed
Thu Apr  6 11:10:32 2023: BS 15 completed
Thu Apr  6 11:10:54 2023: BS 16 completed
Thu Apr  6 11:11:16 2023: BS 17 completed
Thu Apr  6 11:11:39 2023: BS 18 completed
Thu Apr  6 11:12:02 2023: BS 19 completed
Thu Apr  6 11:12:24 2023: BS 20 completed
Thu Apr  6 11:12:46 2023: BS 21 completed
Thu Apr  6 11:13:09 2023: BS 22 completed
Thu Apr  6 11:13:31 2023: BS 23 completed
Thu Apr  6 11:13:54 2023: BS 24 completed
Thu Apr  6 11:14:16 2023: BS 25 completed
Thu Apr  6 11:14:39 2023: BS 26 completed
Thu Apr  6 11:15:01 2023: BS 27 completed
Thu Apr  6 11:15:24 2023: BS 28 completed
Thu Apr  6 11:15:46 2023: BS 29 completed
Thu Apr  6 11:16:09 2023: BS 30 completed
Thu Apr  6 11:16:31 2023: BS 31 completed
Thu Apr  6 11:16:54 2023: Acquisition complete
