# Supplementary material for: Modulable Photocatalyzed Strategies for the Synthesis of α-C-Glycosyl Alanine Analogues via the Giese Reaction with Dehydroalanine Derivates
Source: Org Lett. 2023 Jun 22;25(26):4862–7. doi: 10.1021/acs.orglett.3c01660 (PMC10334469; doi:10.1021/acs.orglett.3c01660)
Supplement: Supplementary file 1 — ol3c01660_si_001.zip [file ol3c01660_si_001.zip › Spectra_Photoglyco_def/Spectra Hantzsch Esters/HE-2/1H - HE-2/log]

Mon Dec  6 14:55:42 2021: Experiment started
Mon Dec  6 14:56:09 2021: BS 1 completed
Mon Dec  6 14:56:34 2021: BS 2 completed
Mon Dec  6 14:56:51 2021: Acquisition aborted
