# Supplementary material for: Modulable Photocatalyzed Strategies for the Synthesis of α-C-Glycosyl Alanine Analogues via the Giese Reaction with Dehydroalanine Derivates
Source: Org Lett. 2023 Jun 22;25(26):4862–7. doi: 10.1021/acs.orglett.3c01660 (PMC10334469; doi:10.1021/acs.orglett.3c01660)
Supplement: Supplementary file 1 — ol3c01660_si_001.zip [file ol3c01660_si_001.zip › Spectra_Photoglyco_def/Spectra Hantzsch Esters/HE-3/13C - HE-3/log]

Thu Apr  6 11:22:12 2023: Experiment started
Thu Apr  6 11:22:42 2023: BS 1 completed
Thu Apr  6 11:23:04 2023: BS 2 completed
Thu Apr  6 11:23:27 2023: BS 3 completed
Thu Apr  6 11:23:49 2023: BS 4 completed
Thu Apr  6 11:24:12 2023: BS 5 completed
Thu Apr  6 11:24:34 2023: BS 6 completed
Thu Apr  6 11:24:57 2023: BS 7 completed
Thu Apr  6 11:25:19 2023: BS 8 completed
Thu Apr  6 11:25:42 2023: BS 9 completed
Thu Apr  6 11:26:04 2023: BS 10 completed
Thu Apr  6 11:26:27 2023: BS 11 completed
Thu Apr  6 11:26:49 2023: BS 12 completed
Thu Apr  6 11:27:11 2023: BS 13 completed
Thu Apr  6 11:27:34 2023: BS 14 completed
Thu Apr  6 11:27:56 2023: BS 15 completed
Thu Apr  6 11:28:19 2023: BS 16 completed
Thu Apr  6 11:28:41 2023: BS 17 completed
Thu Apr  6 11:29:04 2023: BS 18 completed
Thu Apr  6 11:29:26 2023: BS 19 completed
Thu Apr  6 11:29:49 2023: BS 20 completed
Thu Apr  6 11:30:11 2023: BS 21 completed
Thu Apr  6 11:30:34 2023: BS 22 completed
Thu Apr  6 11:30:56 2023: BS 23 completed
Thu Apr  6 11:31:19 2023: BS 24 completed
Thu Apr  6 11:31:41 2023: BS 25 completed
Thu Apr  6 11:32:04 2023: BS 26 completed
Thu Apr  6 11:32:26 2023: BS 27 completed
Thu Apr  6 11:32:49 2023: BS 28 completed
Thu Apr  6 11:33:11 2023: BS 29 completed
Thu Apr  6 11:33:33 2023: BS 30 completed
Thu Apr  6 11:33:56 2023: BS 31 completed
Thu Apr  6 11:34:18 2023: Acquisition complete
