# Supplementary material for: Modulable Photocatalyzed Strategies for the Synthesis of α-C-Glycosyl Alanine Analogues via the Giese Reaction with Dehydroalanine Derivates
Source: Org Lett. 2023 Jun 22;25(26):4862–7. doi: 10.1021/acs.orglett.3c01660 (PMC10334469; doi:10.1021/acs.orglett.3c01660)
Supplement: Supplementary file 1 — ol3c01660_si_001.zip [file ol3c01660_si_001.zip › Spectra_Photoglyco_def/Spectra Hantzsch Esters/HE-1/1H - HE-1/log]

Thu Jun 30 15:57:25 2022: Experiment started
Thu Jun 30 15:57:57 2022: BS 1 completed
Thu Jun 30 15:58:22 2022: BS 2 completed
Thu Jun 30 15:58:48 2022: BS 3 completed
Thu Jun 30 15:58:53 2022: Acquisition aborted
