# Supplementary material for: Modulable Photocatalyzed Strategies for the Synthesis of α-C-Glycosyl Alanine Analogues via the Giese Reaction with Dehydroalanine Derivates
Source: Org Lett. 2023 Jun 22;25(26):4862–7. doi: 10.1021/acs.orglett.3c01660 (PMC10334469; doi:10.1021/acs.orglett.3c01660)
Supplement: Supplementary file 1 — ol3c01660_si_001.zip [file ol3c01660_si_001.zip › Spectra_Photoglyco_def/Spectra Hantzsch Esters/HE-1/13C - HE-1/log]

Mon Mar 20 10:07:45 2023: Experiment started
Mon Mar 20 10:08:09 2023: BS 1 completed
Mon Mar 20 10:08:31 2023: BS 2 completed
Mon Mar 20 10:08:54 2023: BS 3 completed
Mon Mar 20 10:09:16 2023: BS 4 completed
Mon Mar 20 10:09:39 2023: BS 5 completed
Mon Mar 20 10:10:01 2023: BS 6 completed
Mon Mar 20 10:10:24 2023: BS 7 completed
Mon Mar 20 10:10:46 2023: BS 8 completed
Mon Mar 20 10:11:09 2023: BS 9 completed
Mon Mar 20 10:11:31 2023: BS 10 completed
Mon Mar 20 10:11:54 2023: BS 11 completed
Mon Mar 20 10:12:04 2023: Acquisition aborted
