# Supplementary material for: Modulable Photocatalyzed Strategies for the Synthesis of α-C-Glycosyl Alanine Analogues via the Giese Reaction with Dehydroalanine Derivates
Source: Org Lett. 2023 Jun 22;25(26):4862–7. doi: 10.1021/acs.orglett.3c01660 (PMC10334469; doi:10.1021/acs.orglett.3c01660)
Supplement: Supplementary file 1 — ol3c01660_si_001.zip [file ol3c01660_si_001.zip › Spectra_Photoglyco_def/Spectra Sugars/9/13C - 9/log]

Wed Mar  1 17:29:51 2023: Experiment started
Wed Mar  1 17:30:15 2023: BS 1 completed
Wed Mar  1 17:30:37 2023: BS 2 completed
Wed Mar  1 17:31:00 2023: BS 3 completed
Wed Mar  1 17:31:22 2023: BS 4 completed
Wed Mar  1 17:31:45 2023: BS 5 completed
Wed Mar  1 17:32:07 2023: BS 6 completed
Wed Mar  1 17:32:30 2023: BS 7 completed
Wed Mar  1 17:32:52 2023: BS 8 completed
Wed Mar  1 17:33:15 2023: BS 9 completed
Wed Mar  1 17:33:37 2023: BS 10 completed
Wed Mar  1 17:33:59 2023: BS 11 completed
Wed Mar  1 17:34:22 2023: BS 12 completed
Wed Mar  1 17:34:44 2023: BS 13 completed
Wed Mar  1 17:35:07 2023: BS 14 completed
Wed Mar  1 17:35:29 2023: BS 15 completed
Wed Mar  1 17:35:52 2023: BS 16 completed
Wed Mar  1 17:36:14 2023: BS 17 completed
Wed Mar  1 17:36:37 2023: BS 18 completed
Wed Mar  1 17:36:59 2023: BS 19 completed
Wed Mar  1 17:37:22 2023: BS 20 completed
Wed Mar  1 17:37:44 2023: BS 21 completed
Wed Mar  1 17:38:07 2023: BS 22 completed
Wed Mar  1 17:38:29 2023: BS 23 completed
Wed Mar  1 17:38:52 2023: BS 24 completed
Wed Mar  1 17:39:14 2023: BS 25 completed
Wed Mar  1 17:39:36 2023: BS 26 completed
Wed Mar  1 17:39:59 2023: BS 27 completed
Wed Mar  1 17:40:21 2023: BS 28 completed
Wed Mar  1 17:40:44 2023: BS 29 completed
Wed Mar  1 17:41:06 2023: BS 30 completed
Wed Mar  1 17:41:29 2023: BS 31 completed
Wed Mar  1 17:41:51 2023: BS 32 completed
Wed Mar  1 17:42:14 2023: BS 33 completed
Wed Mar  1 17:42:36 2023: BS 34 completed
Wed Mar  1 17:42:59 2023: BS 35 completed
Wed Mar  1 17:43:21 2023: BS 36 completed
Wed Mar  1 17:43:44 2023: BS 37 completed
Wed Mar  1 17:44:06 2023: BS 38 completed
Wed Mar  1 17:44:29 2023: BS 39 completed
Wed Mar  1 17:44:51 2023: BS 40 completed
Wed Mar  1 17:45:14 2023: BS 41 completed
Wed Mar  1 17:45:36 2023: BS 42 completed
Wed Mar  1 17:45:59 2023: BS 43 completed
Wed Mar  1 17:46:21 2023: BS 44 completed
Wed Mar  1 17:46:43 2023: BS 45 completed
Wed Mar  1 17:47:06 2023: BS 46 completed
Wed Mar  1 17:47:28 2023: BS 47 completed
Wed Mar  1 17:47:51 2023: BS 48 completed
Wed Mar  1 17:48:13 2023: BS 49 completed
Wed Mar  1 17:48:36 2023: BS 50 completed
Wed Mar  1 17:48:58 2023: BS 51 completed
Wed Mar  1 17:49:21 2023: BS 52 completed
Wed Mar  1 17:49:43 2023: BS 53 completed
Wed Mar  1 17:50:06 2023: BS 54 completed
Wed Mar  1 17:50:28 2023: BS 55 completed
Wed Mar  1 17:50:51 2023: BS 56 completed
Wed Mar  1 17:51:13 2023: BS 57 completed
Wed Mar  1 17:51:36 2023: BS 58 completed
Wed Mar  1 17:51:58 2023: BS 59 completed
Wed Mar  1 17:52:21 2023: BS 60 completed
Wed Mar  1 17:52:43 2023: BS 61 completed
Wed Mar  1 17:53:05 2023: BS 62 completed
Wed Mar  1 17:53:28 2023: BS 63 completed
Wed Mar  1 17:53:50 2023: BS 64 completed
Wed Mar  1 17:54:13 2023: BS 65 completed
Wed Mar  1 17:54:35 2023: BS 66 completed
Wed Mar  1 17:54:58 2023: BS 67 completed
Wed Mar  1 17:55:20 2023: BS 68 completed
Wed Mar  1 17:55:43 2023: BS 69 completed
Wed Mar  1 17:56:05 2023: BS 70 completed
Wed Mar  1 17:56:28 2023: BS 71 completed
Wed Mar  1 17:56:50 2023: BS 72 completed
Wed Mar  1 17:57:13 2023: BS 73 completed
Wed Mar  1 17:57:35 2023: BS 74 completed
Wed Mar  1 17:57:58 2023: BS 75 completed
Wed Mar  1 17:58:20 2023: BS 76 completed
Wed Mar  1 17:58:43 2023: BS 77 completed
Wed Mar  1 17:59:05 2023: BS 78 completed
Wed Mar  1 17:59:27 2023: BS 79 completed
Wed Mar  1 17:59:50 2023: BS 80 completed
Wed Mar  1 18:00:12 2023: BS 81 completed
Wed Mar  1 18:00:35 2023: BS 82 completed
Wed Mar  1 18:00:57 2023: BS 83 completed
Wed Mar  1 18:01:20 2023: BS 84 completed
Wed Mar  1 18:01:42 2023: BS 85 completed
Wed Mar  1 18:02:05 2023: BS 86 completed
Wed Mar  1 18:02:27 2023: BS 87 completed
Wed Mar  1 18:02:50 2023: BS 88 completed
Wed Mar  1 18:03:12 2023: BS 89 completed
Wed Mar  1 18:03:35 2023: BS 90 completed
Wed Mar  1 18:03:57 2023: BS 91 completed
Wed Mar  1 18:04:20 2023: BS 92 completed
Wed Mar  1 18:04:42 2023: BS 93 completed
Wed Mar  1 18:05:05 2023: BS 94 completed
Wed Mar  1 18:05:27 2023: BS 95 completed
Wed Mar  1 18:05:49 2023: BS 96 completed
Wed Mar  1 18:06:12 2023: BS 97 completed
Wed Mar  1 18:06:34 2023: BS 98 completed
Wed Mar  1 18:06:57 2023: BS 99 completed
Wed Mar  1 18:07:19 2023: BS 100 completed
Wed Mar  1 18:07:42 2023: BS 101 completed
Wed Mar  1 18:08:04 2023: BS 102 completed
Wed Mar  1 18:08:27 2023: BS 103 completed
Wed Mar  1 18:08:50 2023: BS 104 completed
Wed Mar  1 18:09:12 2023: BS 105 completed
Wed Mar  1 18:09:34 2023: BS 106 completed
Wed Mar  1 18:09:57 2023: BS 107 completed
Wed Mar  1 18:10:19 2023: BS 108 completed
Wed Mar  1 18:10:42 2023: BS 109 completed
Wed Mar  1 18:11:04 2023: BS 110 completed
Wed Mar  1 18:11:27 2023: BS 111 completed
Wed Mar  1 18:11:49 2023: BS 112 completed
Wed Mar  1 18:12:11 2023: BS 113 completed
Wed Mar  1 18:12:34 2023: BS 114 completed
Wed Mar  1 18:12:56 2023: BS 115 completed
Wed Mar  1 18:13:19 2023: BS 116 completed
Wed Mar  1 18:13:41 2023: BS 117 completed
Wed Mar  1 18:14:04 2023: BS 118 completed
Wed Mar  1 18:14:26 2023: BS 119 completed
Wed Mar  1 18:14:49 2023: BS 120 completed
Wed Mar  1 18:15:11 2023: BS 121 completed
Wed Mar  1 18:15:34 2023: BS 122 completed
Wed Mar  1 18:15:56 2023: BS 123 completed
Wed Mar  1 18:16:19 2023: BS 124 completed
Wed Mar  1 18:16:41 2023: Acquisition complete
