# Supplementary material for: Modulable Photocatalyzed Strategies for the Synthesis of α-C-Glycosyl Alanine Analogues via the Giese Reaction with Dehydroalanine Derivates
Source: Org Lett. 2023 Jun 22;25(26):4862–7. doi: 10.1021/acs.orglett.3c01660 (PMC10334469; doi:10.1021/acs.orglett.3c01660)
Supplement: Supplementary file 1 — ol3c01660_si_001.zip [file ol3c01660_si_001.zip › Spectra_Photoglyco_def/Spectra Sugars/11/13C - 11/log]

Thu Apr  6 10:47:16 2023: Experiment started
Thu Apr  6 10:47:45 2023: BS 1 completed
Thu Apr  6 10:48:08 2023: BS 2 completed
Thu Apr  6 10:48:30 2023: BS 3 completed
Thu Apr  6 10:48:53 2023: BS 4 completed
Thu Apr  6 10:49:15 2023: BS 5 completed
Thu Apr  6 10:49:38 2023: BS 6 completed
Thu Apr  6 10:50:00 2023: BS 7 completed
Thu Apr  6 10:50:23 2023: BS 8 completed
Thu Apr  6 10:50:45 2023: BS 9 completed
Thu Apr  6 10:51:08 2023: BS 10 completed
Thu Apr  6 10:51:30 2023: BS 11 completed
Thu Apr  6 10:51:52 2023: BS 12 completed
Thu Apr  6 10:52:15 2023: BS 13 completed
Thu Apr  6 10:52:37 2023: BS 14 completed
Thu Apr  6 10:53:00 2023: BS 15 completed
Thu Apr  6 10:53:22 2023: BS 16 completed
Thu Apr  6 10:53:45 2023: BS 17 completed
Thu Apr  6 10:54:07 2023: BS 18 completed
Thu Apr  6 10:54:30 2023: BS 19 completed
Thu Apr  6 10:54:52 2023: BS 20 completed
Thu Apr  6 10:55:15 2023: BS 21 completed
Thu Apr  6 10:55:37 2023: BS 22 completed
Thu Apr  6 10:56:00 2023: BS 23 completed
Thu Apr  6 10:56:22 2023: BS 24 completed
Thu Apr  6 10:56:45 2023: BS 25 completed
Thu Apr  6 10:57:07 2023: BS 26 completed
Thu Apr  6 10:57:30 2023: BS 27 completed
Thu Apr  6 10:57:52 2023: BS 28 completed
Thu Apr  6 10:58:14 2023: BS 29 completed
Thu Apr  6 10:58:37 2023: BS 30 completed
Thu Apr  6 10:58:59 2023: BS 31 completed
Thu Apr  6 10:59:22 2023: Acquisition complete
