# Supplementary material for: Modulable Photocatalyzed Strategies for the Synthesis of α-C-Glycosyl Alanine Analogues via the Giese Reaction with Dehydroalanine Derivates
Source: Org Lett. 2023 Jun 22;25(26):4862–7. doi: 10.1021/acs.orglett.3c01660 (PMC10334469; doi:10.1021/acs.orglett.3c01660)
Supplement: Supplementary file 1 — ol3c01660_si_001.zip [file ol3c01660_si_001.zip › Spectra_Photoglyco_def/Spectra Sugars/7/13C - 7/log]

Mon May  2 16:13:29 2022: Experiment started
Mon May  2 16:13:48 2022: BS 1 completed
Mon May  2 16:14:10 2022: BS 2 completed
Mon May  2 16:14:33 2022: BS 3 completed
Mon May  2 16:14:55 2022: BS 4 completed
Mon May  2 16:15:18 2022: BS 5 completed
Mon May  2 16:15:40 2022: BS 6 completed
Mon May  2 16:16:03 2022: BS 7 completed
Mon May  2 16:16:25 2022: BS 8 completed
Mon May  2 16:16:47 2022: BS 9 completed
Mon May  2 16:17:10 2022: BS 10 completed
Mon May  2 16:17:32 2022: BS 11 completed
Mon May  2 16:17:55 2022: BS 12 completed
Mon May  2 16:18:17 2022: BS 13 completed
Mon May  2 16:18:40 2022: BS 14 completed
Mon May  2 16:19:02 2022: BS 15 completed
Mon May  2 16:19:25 2022: BS 16 completed
Mon May  2 16:19:47 2022: BS 17 completed
Mon May  2 16:20:10 2022: BS 18 completed
Mon May  2 16:20:32 2022: BS 19 completed
Mon May  2 16:20:55 2022: BS 20 completed
Mon May  2 16:21:17 2022: BS 21 completed
Mon May  2 16:21:40 2022: BS 22 completed
Mon May  2 16:22:02 2022: BS 23 completed
Mon May  2 16:22:25 2022: BS 24 completed
Mon May  2 16:22:47 2022: BS 25 completed
Mon May  2 16:23:09 2022: BS 26 completed
Mon May  2 16:23:32 2022: BS 27 completed
Mon May  2 16:23:54 2022: BS 28 completed
Mon May  2 16:24:17 2022: BS 29 completed
Mon May  2 16:24:39 2022: BS 30 completed
Mon May  2 16:25:02 2022: BS 31 completed
Mon May  2 16:25:24 2022: BS 32 completed
Mon May  2 16:25:47 2022: BS 33 completed
Mon May  2 16:26:09 2022: BS 34 completed
Mon May  2 16:26:32 2022: BS 35 completed
Mon May  2 16:26:54 2022: BS 36 completed
Mon May  2 16:27:17 2022: BS 37 completed
Mon May  2 16:27:39 2022: BS 38 completed
Mon May  2 16:28:02 2022: BS 39 completed
Mon May  2 16:28:24 2022: BS 40 completed
Mon May  2 16:28:47 2022: BS 41 completed
Mon May  2 16:29:09 2022: BS 42 completed
Mon May  2 16:29:31 2022: BS 43 completed
Mon May  2 16:29:54 2022: BS 44 completed
Mon May  2 16:30:16 2022: BS 45 completed
Mon May  2 16:30:39 2022: BS 46 completed
Mon May  2 16:31:01 2022: BS 47 completed
Mon May  2 16:31:24 2022: BS 48 completed
Mon May  2 16:31:46 2022: BS 49 completed
Mon May  2 16:32:09 2022: BS 50 completed
Mon May  2 16:32:31 2022: BS 51 completed
Mon May  2 16:32:54 2022: BS 52 completed
Mon May  2 16:33:16 2022: BS 53 completed
Mon May  2 16:33:39 2022: BS 54 completed
Mon May  2 16:34:01 2022: BS 55 completed
Mon May  2 16:34:24 2022: BS 56 completed
Mon May  2 16:34:46 2022: BS 57 completed
Mon May  2 16:35:08 2022: Acquisition aborted
