# Supplementary material for: Modulable Photocatalyzed Strategies for the Synthesis of α-C-Glycosyl Alanine Analogues via the Giese Reaction with Dehydroalanine Derivates
Source: Org Lett. 2023 Jun 22;25(26):4862–7. doi: 10.1021/acs.orglett.3c01660 (PMC10334469; doi:10.1021/acs.orglett.3c01660)
Supplement: Supplementary file 1 — ol3c01660_si_001.zip [file ol3c01660_si_001.zip › Spectra_Photoglyco_def/Spectra Sugars/1h/13C - 1h/log]

Mon Jun 20 11:49:46 2022: Experiment started
Mon Jun 20 11:50:09 2022: BS 1 completed
Mon Jun 20 11:50:32 2022: BS 2 completed
Mon Jun 20 11:50:54 2022: BS 3 completed
Mon Jun 20 11:51:17 2022: BS 4 completed
Mon Jun 20 11:51:39 2022: BS 5 completed
Mon Jun 20 11:52:02 2022: BS 6 completed
Mon Jun 20 11:52:24 2022: BS 7 completed
Mon Jun 20 11:52:47 2022: BS 8 completed
Mon Jun 20 11:53:09 2022: BS 9 completed
Mon Jun 20 11:53:32 2022: BS 10 completed
Mon Jun 20 11:53:54 2022: BS 11 completed
Mon Jun 20 11:54:17 2022: BS 12 completed
Mon Jun 20 11:54:39 2022: BS 13 completed
Mon Jun 20 11:55:01 2022: BS 14 completed
Mon Jun 20 11:55:24 2022: BS 15 completed
Mon Jun 20 11:55:46 2022: BS 16 completed
Mon Jun 20 11:56:09 2022: BS 17 completed
Mon Jun 20 11:56:31 2022: BS 18 completed
Mon Jun 20 11:56:54 2022: BS 19 completed
Mon Jun 20 11:57:17 2022: BS 20 completed
Mon Jun 20 11:57:39 2022: BS 21 completed
Mon Jun 20 11:58:01 2022: BS 22 completed
Mon Jun 20 11:58:24 2022: BS 23 completed
Mon Jun 20 11:58:46 2022: BS 24 completed
Mon Jun 20 11:59:09 2022: BS 25 completed
Mon Jun 20 11:59:31 2022: BS 26 completed
Mon Jun 20 11:59:54 2022: BS 27 completed
Mon Jun 20 12:00:16 2022: BS 28 completed
Mon Jun 20 12:00:39 2022: BS 29 completed
Mon Jun 20 12:01:01 2022: BS 30 completed
Mon Jun 20 12:01:23 2022: BS 31 completed
Mon Jun 20 12:01:46 2022: BS 32 completed
Mon Jun 20 12:02:08 2022: BS 33 completed
Mon Jun 20 12:02:31 2022: BS 34 completed
Mon Jun 20 12:02:53 2022: BS 35 completed
Mon Jun 20 12:03:16 2022: BS 36 completed
Mon Jun 20 12:03:38 2022: BS 37 completed
Mon Jun 20 12:04:01 2022: BS 38 completed
Mon Jun 20 12:04:23 2022: BS 39 completed
Mon Jun 20 12:04:46 2022: BS 40 completed
Mon Jun 20 12:05:08 2022: BS 41 completed
Mon Jun 20 12:05:31 2022: BS 42 completed
Mon Jun 20 12:05:53 2022: BS 43 completed
Mon Jun 20 12:06:16 2022: BS 44 completed
Mon Jun 20 12:06:38 2022: BS 45 completed
Mon Jun 20 12:07:01 2022: BS 46 completed
