# Supplementary material for: Modulable Photocatalyzed Strategies for the Synthesis of α-C-Glycosyl Alanine Analogues via the Giese Reaction with Dehydroalanine Derivates
Source: Org Lett. 2023 Jun 22;25(26):4862–7. doi: 10.1021/acs.orglett.3c01660 (PMC10334469; doi:10.1021/acs.orglett.3c01660)
Supplement: Supplementary file 1 — ol3c01660_si_001.zip [file ol3c01660_si_001.zip › Spectra_Photoglyco_def/Spectra Sugars/1f/1H - 1f/log]

Wed Aug 31 10:17:19 2022: Experiment started
Wed Aug 31 10:17:51 2022: BS 1 completed
Wed Aug 31 10:18:15 2022: BS 2 completed
Wed Aug 31 10:18:39 2022: BS 3 completed
Wed Aug 31 10:19:03 2022: BS 4 completed
Wed Aug 31 10:19:27 2022: BS 5 completed
Wed Aug 31 10:19:43 2022: Acquisition aborted
