# Supplementary material for: Modulable Photocatalyzed Strategies for the Synthesis of α-C-Glycosyl Alanine Analogues via the Giese Reaction with Dehydroalanine Derivates
Source: Org Lett. 2023 Jun 22;25(26):4862–7. doi: 10.1021/acs.orglett.3c01660 (PMC10334469; doi:10.1021/acs.orglett.3c01660)
Supplement: Supplementary file 1 — ol3c01660_si_001.zip [file ol3c01660_si_001.zip › Spectra_Photoglyco_def/Spectra Sugars/1f/13C - 1f/log]

Mon Mar 20 10:15:05 2023: Experiment started
Mon Mar 20 10:15:29 2023: BS 1 completed
Mon Mar 20 10:15:51 2023: BS 2 completed
Mon Mar 20 10:16:14 2023: BS 3 completed
Mon Mar 20 10:16:36 2023: BS 4 completed
Mon Mar 20 10:16:59 2023: BS 5 completed
Mon Mar 20 10:17:21 2023: BS 6 completed
Mon Mar 20 10:17:44 2023: BS 7 completed
Mon Mar 20 10:18:06 2023: BS 8 completed
Mon Mar 20 10:18:07 2023: Acquisition aborted
