# Supplementary material for: Modulable Photocatalyzed Strategies for the Synthesis of α-C-Glycosyl Alanine Analogues via the Giese Reaction with Dehydroalanine Derivates
Source: Org Lett. 2023 Jun 22;25(26):4862–7. doi: 10.1021/acs.orglett.3c01660 (PMC10334469; doi:10.1021/acs.orglett.3c01660)
Supplement: Supplementary file 1 — ol3c01660_si_001.zip [file ol3c01660_si_001.zip › Spectra_Photoglyco_def/Spectra Sugars/1a/1H - 1a/log]

Mon Mar 21 11:10:37 2022: Experiment started
Mon Mar 21 11:11:02 2022: BS 1 completed
Mon Mar 21 11:11:26 2022: BS 2 completed
Mon Mar 21 11:11:50 2022: BS 3 completed
Mon Mar 21 11:11:55 2022: Acquisition aborted
