# Supplementary material for: Modulable Photocatalyzed Strategies for the Synthesis of α-C-Glycosyl Alanine Analogues via the Giese Reaction with Dehydroalanine Derivates
Source: Org Lett. 2023 Jun 22;25(26):4862–7. doi: 10.1021/acs.orglett.3c01660 (PMC10334469; doi:10.1021/acs.orglett.3c01660)
Supplement: Supplementary file 1 — ol3c01660_si_001.zip [file ol3c01660_si_001.zip › Spectra_Photoglyco_def/Spectra Sugars/1a/13C - 1a/log]

Mon Jan 16 12:05:34 2023: Experiment started
Mon Jan 16 12:05:58 2023: BS 1 completed
Mon Jan 16 12:06:20 2023: BS 2 completed
Mon Jan 16 12:06:42 2023: BS 3 completed
Mon Jan 16 12:07:05 2023: BS 4 completed
Mon Jan 16 12:07:27 2023: BS 5 completed
Mon Jan 16 12:07:50 2023: BS 6 completed
Mon Jan 16 12:08:12 2023: BS 7 completed
Mon Jan 16 12:08:35 2023: BS 8 completed
Mon Jan 16 12:08:57 2023: BS 9 completed
Mon Jan 16 12:09:20 2023: BS 10 completed
Mon Jan 16 12:09:42 2023: BS 11 completed
Mon Jan 16 12:10:05 2023: BS 12 completed
Mon Jan 16 12:10:27 2023: BS 13 completed
Mon Jan 16 12:10:50 2023: BS 14 completed
Mon Jan 16 12:11:12 2023: BS 15 completed
Mon Jan 16 12:11:35 2023: BS 16 completed
Mon Jan 16 12:11:57 2023: BS 17 completed
Mon Jan 16 12:12:20 2023: BS 18 completed
Mon Jan 16 12:12:42 2023: BS 19 completed
Mon Jan 16 12:13:04 2023: BS 20 completed
Mon Jan 16 12:13:27 2023: BS 21 completed
Mon Jan 16 12:13:49 2023: BS 22 completed
Mon Jan 16 12:14:12 2023: BS 23 completed
Mon Jan 16 12:14:34 2023: BS 24 completed
Mon Jan 16 12:14:57 2023: BS 25 completed
Mon Jan 16 12:15:19 2023: BS 26 completed
Mon Jan 16 12:15:42 2023: BS 27 completed
Mon Jan 16 12:16:04 2023: BS 28 completed
Mon Jan 16 12:16:27 2023: BS 29 completed
Mon Jan 16 12:16:49 2023: BS 30 completed
Mon Jan 16 12:17:12 2023: BS 31 completed
Mon Jan 16 12:17:34 2023: BS 32 completed
Mon Jan 16 12:17:57 2023: BS 33 completed
Mon Jan 16 12:18:19 2023: BS 34 completed
Mon Jan 16 12:18:42 2023: BS 35 completed
Mon Jan 16 12:19:04 2023: BS 36 completed
Mon Jan 16 12:19:26 2023: BS 37 completed
Mon Jan 16 12:19:49 2023: BS 38 completed
Mon Jan 16 12:20:11 2023: BS 39 completed
Mon Jan 16 12:20:34 2023: BS 40 completed
Mon Jan 16 12:20:56 2023: BS 41 completed
Mon Jan 16 12:21:19 2023: BS 42 completed
Mon Jan 16 12:21:41 2023: BS 43 completed
Mon Jan 16 12:22:04 2023: BS 44 completed
Mon Jan 16 12:22:26 2023: BS 45 completed
Mon Jan 16 12:22:49 2023: BS 46 completed
Mon Jan 16 12:23:11 2023: BS 47 completed
Mon Jan 16 12:23:34 2023: BS 48 completed
Mon Jan 16 12:23:56 2023: BS 49 completed
Mon Jan 16 12:24:19 2023: BS 50 completed
Mon Jan 16 12:24:41 2023: BS 51 completed
Mon Jan 16 12:25:04 2023: BS 52 completed
Mon Jan 16 12:25:26 2023: BS 53 completed
Mon Jan 16 12:25:48 2023: BS 54 completed
Mon Jan 16 12:26:11 2023: BS 55 completed
Mon Jan 16 12:26:33 2023: BS 56 completed
Mon Jan 16 12:26:56 2023: BS 57 completed
Mon Jan 16 12:27:18 2023: BS 58 completed
Mon Jan 16 12:27:41 2023: BS 59 completed
Mon Jan 16 12:28:03 2023: BS 60 completed
Mon Jan 16 12:28:26 2023: BS 61 completed
Mon Jan 16 12:28:48 2023: BS 62 completed
Mon Jan 16 12:29:11 2023: BS 63 completed
Mon Jan 16 12:29:33 2023: BS 64 completed
Mon Jan 16 12:29:56 2023: BS 65 completed
Mon Jan 16 12:30:18 2023: BS 66 completed
Mon Jan 16 12:30:41 2023: BS 67 completed
Mon Jan 16 12:31:03 2023: BS 68 completed
Mon Jan 16 12:31:26 2023: BS 69 completed
Mon Jan 16 12:31:48 2023: BS 70 completed
Mon Jan 16 12:32:11 2023: BS 71 completed
Mon Jan 16 12:32:33 2023: BS 72 completed
Mon Jan 16 12:32:55 2023: BS 73 completed
Mon Jan 16 12:33:18 2023: BS 74 completed
Mon Jan 16 12:33:40 2023: BS 75 completed
Mon Jan 16 12:34:03 2023: BS 76 completed
Mon Jan 16 12:34:25 2023: BS 77 completed
Mon Jan 16 12:34:48 2023: BS 78 completed
Mon Jan 16 12:35:10 2023: BS 79 completed
Mon Jan 16 12:35:33 2023: BS 80 completed
Mon Jan 16 12:35:55 2023: BS 81 completed
Mon Jan 16 12:36:18 2023: BS 82 completed
Mon Jan 16 12:36:40 2023: BS 83 completed
Mon Jan 16 12:37:03 2023: BS 84 completed
Mon Jan 16 12:37:25 2023: BS 85 completed
Mon Jan 16 12:37:48 2023: BS 86 completed
Mon Jan 16 12:38:10 2023: BS 87 completed
Mon Jan 16 12:38:33 2023: BS 88 completed
Mon Jan 16 12:38:55 2023: BS 89 completed
Mon Jan 16 12:39:17 2023: BS 90 completed
Mon Jan 16 12:39:40 2023: BS 91 completed
Mon Jan 16 12:40:02 2023: BS 92 completed
Mon Jan 16 12:40:25 2023: BS 93 completed
Mon Jan 16 12:40:47 2023: BS 94 completed
Mon Jan 16 12:41:10 2023: BS 95 completed
Mon Jan 16 12:41:32 2023: BS 96 completed
Mon Jan 16 12:41:55 2023: BS 97 completed
Mon Jan 16 12:42:17 2023: BS 98 completed
Mon Jan 16 12:42:40 2023: BS 99 completed
Mon Jan 16 12:43:02 2023: BS 100 completed
Mon Jan 16 12:43:25 2023: BS 101 completed
Mon Jan 16 12:43:47 2023: BS 102 completed
Mon Jan 16 12:44:10 2023: BS 103 completed
Mon Jan 16 12:44:32 2023: BS 104 completed
Mon Jan 16 12:44:55 2023: BS 105 completed
Mon Jan 16 12:45:17 2023: BS 106 completed
Mon Jan 16 12:45:39 2023: BS 107 completed
Mon Jan 16 12:46:02 2023: BS 108 completed
Mon Jan 16 12:46:24 2023: BS 109 completed
Mon Jan 16 12:46:47 2023: BS 110 completed
Mon Jan 16 12:47:09 2023: BS 111 completed
Mon Jan 16 12:47:32 2023: BS 112 completed
Mon Jan 16 12:47:54 2023: BS 113 completed
Mon Jan 16 12:48:17 2023: BS 114 completed
Mon Jan 16 12:48:39 2023: BS 115 completed
Mon Jan 16 12:49:02 2023: BS 116 completed
Mon Jan 16 12:49:24 2023: BS 117 completed
Mon Jan 16 12:49:47 2023: BS 118 completed
Mon Jan 16 12:50:09 2023: BS 119 completed
Mon Jan 16 12:50:32 2023: BS 120 completed
Mon Jan 16 12:50:54 2023: BS 121 completed
Mon Jan 16 12:51:17 2023: BS 122 completed
Mon Jan 16 12:51:39 2023: BS 123 completed
Mon Jan 16 12:52:01 2023: BS 124 completed
Mon Jan 16 12:52:24 2023: BS 125 completed
Mon Jan 16 12:52:46 2023: BS 126 completed
Mon Jan 16 12:53:09 2023: BS 127 completed
Mon Jan 16 12:53:31 2023: BS 128 completed
Mon Jan 16 12:53:54 2023: BS 129 completed
Mon Jan 16 12:54:16 2023: BS 130 completed
Mon Jan 16 12:54:39 2023: BS 131 completed
Mon Jan 16 12:55:01 2023: BS 132 completed
Mon Jan 16 12:55:24 2023: BS 133 completed
Mon Jan 16 12:55:46 2023: BS 134 completed
Mon Jan 16 12:56:09 2023: BS 135 completed
Mon Jan 16 12:56:31 2023: BS 136 completed
Mon Jan 16 12:56:54 2023: BS 137 completed
Mon Jan 16 12:57:16 2023: BS 138 completed
Mon Jan 16 12:57:39 2023: BS 139 completed
Mon Jan 16 12:58:01 2023: BS 140 completed
Mon Jan 16 12:58:23 2023: BS 141 completed
Mon Jan 16 12:58:46 2023: BS 142 completed
Mon Jan 16 12:59:08 2023: BS 143 completed
Mon Jan 16 12:59:31 2023: BS 144 completed
Mon Jan 16 12:59:53 2023: BS 145 completed
Mon Jan 16 13:00:16 2023: BS 146 completed
Mon Jan 16 13:00:38 2023: BS 147 completed
Mon Jan 16 13:01:01 2023: BS 148 completed
Mon Jan 16 13:01:23 2023: BS 149 completed
Mon Jan 16 13:01:46 2023: BS 150 completed
Mon Jan 16 13:02:08 2023: BS 151 completed
Mon Jan 16 13:02:31 2023: BS 152 completed
Mon Jan 16 13:02:53 2023: BS 153 completed
Mon Jan 16 13:03:16 2023: BS 154 completed
Mon Jan 16 13:03:38 2023: BS 155 completed
Mon Jan 16 13:04:01 2023: BS 156 completed
Mon Jan 16 13:04:23 2023: BS 157 completed
Mon Jan 16 13:04:45 2023: BS 158 completed
Mon Jan 16 13:05:08 2023: BS 159 completed
Mon Jan 16 13:05:30 2023: BS 160 completed
Mon Jan 16 13:05:53 2023: BS 161 completed
Mon Jan 16 13:06:15 2023: BS 162 completed
Mon Jan 16 13:06:38 2023: BS 163 completed
Mon Jan 16 13:07:00 2023: BS 164 completed
Mon Jan 16 13:07:23 2023: BS 165 completed
Mon Jan 16 13:07:45 2023: BS 166 completed
Mon Jan 16 13:08:08 2023: BS 167 completed
Mon Jan 16 13:08:30 2023: BS 168 completed
Mon Jan 16 13:08:53 2023: BS 169 completed
Mon Jan 16 13:09:15 2023: BS 170 completed
Mon Jan 16 13:09:38 2023: BS 171 completed
Mon Jan 16 13:10:00 2023: BS 172 completed
Mon Jan 16 13:10:23 2023: BS 173 completed
Mon Jan 16 13:10:45 2023: BS 174 completed
Mon Jan 16 13:11:07 2023: BS 175 completed
Mon Jan 16 13:11:30 2023: BS 176 completed
Mon Jan 16 13:11:52 2023: BS 177 completed
Mon Jan 16 13:12:15 2023: BS 178 completed
Mon Jan 16 13:12:37 2023: BS 179 completed
Mon Jan 16 13:13:00 2023: BS 180 completed
Mon Jan 16 13:13:22 2023: BS 181 completed
Mon Jan 16 13:13:45 2023: BS 182 completed
Mon Jan 16 13:14:07 2023: BS 183 completed
Mon Jan 16 13:14:30 2023: BS 184 completed
Mon Jan 16 13:14:52 2023: BS 185 completed
Mon Jan 16 13:15:15 2023: BS 186 completed
Mon Jan 16 13:15:37 2023: BS 187 completed
Mon Jan 16 13:16:00 2023: BS 188 completed
Mon Jan 16 13:16:22 2023: BS 189 completed
Mon Jan 16 13:16:45 2023: BS 190 completed
Mon Jan 16 13:17:07 2023: BS 191 completed
Mon Jan 16 13:17:29 2023: BS 192 completed
Mon Jan 16 13:17:52 2023: BS 193 completed
Mon Jan 16 13:18:14 2023: BS 194 completed
Mon Jan 16 13:18:37 2023: BS 195 completed
Mon Jan 16 13:18:59 2023: BS 196 completed
Mon Jan 16 13:19:22 2023: BS 197 completed
Mon Jan 16 13:19:44 2023: BS 198 completed
Mon Jan 16 13:20:07 2023: BS 199 completed
Mon Jan 16 13:20:29 2023: BS 200 completed
Mon Jan 16 13:20:52 2023: BS 201 completed
Mon Jan 16 13:21:14 2023: BS 202 completed
Mon Jan 16 13:21:37 2023: BS 203 completed
Mon Jan 16 13:21:59 2023: BS 204 completed
Mon Jan 16 13:22:22 2023: BS 205 completed
Mon Jan 16 13:22:44 2023: BS 206 completed
Mon Jan 16 13:23:07 2023: BS 207 completed
Mon Jan 16 13:23:29 2023: BS 208 completed
Mon Jan 16 13:23:51 2023: BS 209 completed
Mon Jan 16 13:24:14 2023: BS 210 completed
Mon Jan 16 13:24:36 2023: BS 211 completed
Mon Jan 16 13:24:59 2023: BS 212 completed
Mon Jan 16 13:25:21 2023: BS 213 completed
Mon Jan 16 13:25:44 2023: BS 214 completed
Mon Jan 16 13:26:06 2023: BS 215 completed
Mon Jan 16 13:26:29 2023: BS 216 completed
Mon Jan 16 13:26:51 2023: BS 217 completed
Mon Jan 16 13:27:14 2023: BS 218 completed
Mon Jan 16 13:27:36 2023: BS 219 completed
Mon Jan 16 13:27:59 2023: BS 220 completed
Mon Jan 16 13:28:21 2023: BS 221 completed
Mon Jan 16 13:28:44 2023: BS 222 completed
Mon Jan 16 13:29:06 2023: BS 223 completed
Mon Jan 16 13:29:29 2023: BS 224 completed
Mon Jan 16 13:29:51 2023: BS 225 completed
Mon Jan 16 13:30:13 2023: BS 226 completed
Mon Jan 16 13:30:36 2023: BS 227 completed
Mon Jan 16 13:30:58 2023: BS 228 completed
Mon Jan 16 13:31:21 2023: BS 229 completed
Mon Jan 16 13:31:43 2023: BS 230 completed
Mon Jan 16 13:32:06 2023: BS 231 completed
Mon Jan 16 13:32:28 2023: BS 232 completed
Mon Jan 16 13:32:51 2023: BS 233 completed
Mon Jan 16 13:33:13 2023: BS 234 completed
Mon Jan 16 13:33:36 2023: BS 235 completed
Mon Jan 16 13:33:58 2023: BS 236 completed
Mon Jan 16 13:34:21 2023: BS 237 completed
Mon Jan 16 13:34:43 2023: BS 238 completed
Mon Jan 16 13:35:06 2023: BS 239 completed
Mon Jan 16 13:35:28 2023: BS 240 completed
Mon Jan 16 13:35:51 2023: BS 241 completed
Mon Jan 16 13:36:13 2023: BS 242 completed
Mon Jan 16 13:36:36 2023: BS 243 completed
Mon Jan 16 13:36:58 2023: BS 244 completed
Mon Jan 16 13:37:20 2023: BS 245 completed
Mon Jan 16 13:37:43 2023: BS 246 completed
Mon Jan 16 13:38:05 2023: BS 247 completed
Mon Jan 16 13:38:28 2023: BS 248 completed
Mon Jan 16 13:38:50 2023: BS 249 completed
Mon Jan 16 13:39:13 2023: BS 250 completed
Mon Jan 16 13:39:35 2023: BS 251 completed
Mon Jan 16 13:39:58 2023: BS 252 completed
Mon Jan 16 13:40:20 2023: BS 253 completed
Mon Jan 16 13:40:43 2023: BS 254 completed
Mon Jan 16 13:41:05 2023: BS 255 completed
Mon Jan 16 13:41:28 2023: BS 256 completed
Mon Jan 16 13:41:50 2023: BS 257 completed
Mon Jan 16 13:42:13 2023: BS 258 completed
Mon Jan 16 13:42:35 2023: BS 259 completed
Mon Jan 16 13:42:57 2023: BS 260 completed
Mon Jan 16 13:43:20 2023: BS 261 completed
Mon Jan 16 13:43:42 2023: BS 262 completed
Mon Jan 16 13:44:05 2023: BS 263 completed
Mon Jan 16 13:44:27 2023: BS 264 completed
Mon Jan 16 13:44:50 2023: BS 265 completed
Mon Jan 16 13:45:12 2023: BS 266 completed
Mon Jan 16 13:45:35 2023: BS 267 completed
Mon Jan 16 13:45:57 2023: BS 268 completed
Mon Jan 16 13:46:20 2023: BS 269 completed
Mon Jan 16 13:46:42 2023: BS 270 completed
Mon Jan 16 13:47:05 2023: BS 271 completed
Mon Jan 16 13:47:27 2023: BS 272 completed
Mon Jan 16 13:47:50 2023: BS 273 completed
Mon Jan 16 13:48:12 2023: BS 274 completed
Mon Jan 16 13:48:35 2023: BS 275 completed
Mon Jan 16 13:48:57 2023: BS 276 completed
Mon Jan 16 13:49:19 2023: BS 277 completed
Mon Jan 16 13:49:42 2023: BS 278 completed
Mon Jan 16 13:50:04 2023: BS 279 completed
Mon Jan 16 13:50:27 2023: BS 280 completed
Mon Jan 16 13:50:49 2023: BS 281 completed
Mon Jan 16 13:51:12 2023: BS 282 completed
Mon Jan 16 13:51:34 2023: BS 283 completed
Mon Jan 16 13:51:57 2023: BS 284 completed
Mon Jan 16 13:52:19 2023: BS 285 completed
Mon Jan 16 13:52:42 2023: BS 286 completed
Mon Jan 16 13:53:04 2023: BS 287 completed
Mon Jan 16 13:53:27 2023: BS 288 completed
Mon Jan 16 13:53:49 2023: BS 289 completed
Mon Jan 16 13:54:12 2023: BS 290 completed
Mon Jan 16 13:54:34 2023: BS 291 completed
Mon Jan 16 13:54:57 2023: BS 292 completed
Mon Jan 16 13:55:19 2023: BS 293 completed
Mon Jan 16 13:55:42 2023: BS 294 completed
Mon Jan 16 13:56:04 2023: BS 295 completed
Mon Jan 16 13:56:26 2023: BS 296 completed
Mon Jan 16 13:56:49 2023: BS 297 completed
Mon Jan 16 13:57:11 2023: BS 298 completed
Mon Jan 16 13:57:34 2023: BS 299 completed
Mon Jan 16 13:57:56 2023: BS 300 completed
Mon Jan 16 13:58:19 2023: BS 301 completed
Mon Jan 16 13:58:41 2023: BS 302 completed
Mon Jan 16 13:59:04 2023: BS 303 completed
Mon Jan 16 13:59:26 2023: BS 304 completed
Mon Jan 16 13:59:49 2023: BS 305 completed
Mon Jan 16 14:00:11 2023: BS 306 completed
Mon Jan 16 14:00:34 2023: BS 307 completed
Mon Jan 16 14:00:56 2023: BS 308 completed
Mon Jan 16 14:01:19 2023: BS 309 completed
Mon Jan 16 14:01:41 2023: BS 310 completed
Mon Jan 16 14:02:03 2023: BS 311 completed
Mon Jan 16 14:02:26 2023: BS 312 completed
Mon Jan 16 14:02:48 2023: BS 313 completed
Mon Jan 16 14:03:11 2023: BS 314 completed
Mon Jan 16 14:03:33 2023: BS 315 completed
Mon Jan 16 14:03:56 2023: BS 316 completed
Mon Jan 16 14:04:18 2023: BS 317 completed
Mon Jan 16 14:04:41 2023: BS 318 completed
Mon Jan 16 14:05:03 2023: BS 319 completed
Mon Jan 16 14:05:11 2023: Acquisition aborted
