# Supplementary material for: Modulable Photocatalyzed Strategies for the Synthesis of α-C-Glycosyl Alanine Analogues via the Giese Reaction with Dehydroalanine Derivates
Source: Org Lett. 2023 Jun 22;25(26):4862–7. doi: 10.1021/acs.orglett.3c01660 (PMC10334469; doi:10.1021/acs.orglett.3c01660)
Supplement: Supplementary file 1 — ol3c01660_si_001.zip [file ol3c01660_si_001.zip › Spectra_Photoglyco_def/Spectra Sugars/6/13C - 6/log]

Thu May  5 18:48:55 2022: Experiment started
Thu May  5 18:49:13 2022: BS 1 completed
Thu May  5 18:49:36 2022: BS 2 completed
Thu May  5 18:49:58 2022: BS 3 completed
Thu May  5 18:50:21 2022: BS 4 completed
Thu May  5 18:50:43 2022: BS 5 completed
Thu May  5 18:51:06 2022: BS 6 completed
Thu May  5 18:51:28 2022: BS 7 completed
Thu May  5 18:51:51 2022: BS 8 completed
Thu May  5 18:52:13 2022: BS 9 completed
Thu May  5 18:52:35 2022: BS 10 completed
Thu May  5 18:52:58 2022: BS 11 completed
Thu May  5 18:53:20 2022: BS 12 completed
Thu May  5 18:53:43 2022: BS 13 completed
Thu May  5 18:54:05 2022: BS 14 completed
Thu May  5 18:54:28 2022: BS 15 completed
Thu May  5 18:54:50 2022: BS 16 completed
Thu May  5 18:55:13 2022: BS 17 completed
Thu May  5 18:55:35 2022: BS 18 completed
Thu May  5 18:55:58 2022: BS 19 completed
Thu May  5 18:56:20 2022: BS 20 completed
Thu May  5 18:56:43 2022: BS 21 completed
Thu May  5 18:57:05 2022: BS 22 completed
Thu May  5 18:57:28 2022: BS 23 completed
Thu May  5 18:57:50 2022: BS 24 completed
Thu May  5 18:58:13 2022: BS 25 completed
Thu May  5 18:58:35 2022: BS 26 completed
Thu May  5 18:58:57 2022: BS 27 completed
Thu May  5 18:59:20 2022: BS 28 completed
Thu May  5 18:59:42 2022: BS 29 completed
Thu May  5 19:00:05 2022: BS 30 completed
Thu May  5 19:00:27 2022: BS 31 completed
Thu May  5 19:00:50 2022: BS 32 completed
Thu May  5 19:01:12 2022: BS 33 completed
Thu May  5 19:01:35 2022: BS 34 completed
Thu May  5 19:01:57 2022: BS 35 completed
Thu May  5 19:02:20 2022: BS 36 completed
Thu May  5 19:02:42 2022: BS 37 completed
Thu May  5 19:03:05 2022: BS 38 completed
Thu May  5 19:03:27 2022: BS 39 completed
Thu May  5 19:03:50 2022: BS 40 completed
Thu May  5 19:04:12 2022: BS 41 completed
Thu May  5 19:04:35 2022: BS 42 completed
Thu May  5 19:04:57 2022: BS 43 completed
Thu May  5 19:05:19 2022: BS 44 completed
Thu May  5 19:05:42 2022: BS 45 completed
Thu May  5 19:06:04 2022: BS 46 completed
Thu May  5 19:06:27 2022: BS 47 completed
Thu May  5 19:06:49 2022: BS 48 completed
Thu May  5 19:07:12 2022: BS 49 completed
Thu May  5 19:07:34 2022: BS 50 completed
Thu May  5 19:07:57 2022: BS 51 completed
Thu May  5 19:08:19 2022: BS 52 completed
Thu May  5 19:08:42 2022: BS 53 completed
Thu May  5 19:09:04 2022: BS 54 completed
Thu May  5 19:09:27 2022: BS 55 completed
Thu May  5 19:09:49 2022: BS 56 completed
Thu May  5 19:10:12 2022: BS 57 completed
Thu May  5 19:10:34 2022: BS 58 completed
Thu May  5 19:10:57 2022: BS 59 completed
Thu May  5 19:11:19 2022: BS 60 completed
Thu May  5 19:11:41 2022: BS 61 completed
Thu May  5 19:12:04 2022: BS 62 completed
Thu May  5 19:12:26 2022: BS 63 completed
Thu May  5 19:12:49 2022: BS 64 completed
Thu May  5 19:13:11 2022: BS 65 completed
Thu May  5 19:13:34 2022: BS 66 completed
Thu May  5 19:13:56 2022: BS 67 completed
Thu May  5 19:14:19 2022: BS 68 completed
Thu May  5 19:14:41 2022: BS 69 completed
Thu May  5 19:15:04 2022: BS 70 completed
Thu May  5 19:15:26 2022: BS 71 completed
Thu May  5 19:15:49 2022: BS 72 completed
Thu May  5 19:16:11 2022: BS 73 completed
Thu May  5 19:16:34 2022: BS 74 completed
Thu May  5 19:16:56 2022: BS 75 completed
Thu May  5 19:17:19 2022: BS 76 completed
Thu May  5 19:17:41 2022: BS 77 completed
Thu May  5 19:18:04 2022: BS 78 completed
Thu May  5 19:18:26 2022: BS 79 completed
Thu May  5 19:18:48 2022: BS 80 completed
Thu May  5 19:19:11 2022: BS 81 completed
Thu May  5 19:19:33 2022: BS 82 completed
Thu May  5 19:19:56 2022: BS 83 completed
Thu May  5 19:20:18 2022: BS 84 completed
Thu May  5 19:20:41 2022: BS 85 completed
Thu May  5 19:21:03 2022: BS 86 completed
Thu May  5 19:21:26 2022: BS 87 completed
Thu May  5 19:21:48 2022: BS 88 completed
Thu May  5 19:22:11 2022: BS 89 completed
Thu May  5 19:22:33 2022: BS 90 completed
Thu May  5 19:22:56 2022: BS 91 completed
Thu May  5 19:23:18 2022: BS 92 completed
Thu May  5 19:23:41 2022: BS 93 completed
Thu May  5 19:24:03 2022: BS 94 completed
Thu May  5 19:24:26 2022: BS 95 completed
Thu May  5 19:24:48 2022: BS 96 completed
Thu May  5 19:25:10 2022: BS 97 completed
Thu May  5 19:25:33 2022: BS 98 completed
Thu May  5 19:25:55 2022: BS 99 completed
Thu May  5 19:26:18 2022: BS 100 completed
Thu May  5 19:26:40 2022: BS 101 completed
Thu May  5 19:27:03 2022: BS 102 completed
Thu May  5 19:27:25 2022: BS 103 completed
Thu May  5 19:27:48 2022: BS 104 completed
Thu May  5 19:28:10 2022: BS 105 completed
Thu May  5 19:28:33 2022: BS 106 completed
Thu May  5 19:28:55 2022: BS 107 completed
Thu May  5 19:29:18 2022: BS 108 completed
Thu May  5 19:29:40 2022: BS 109 completed
Thu May  5 19:30:03 2022: BS 110 completed
Thu May  5 19:30:25 2022: BS 111 completed
Thu May  5 19:30:48 2022: BS 112 completed
Thu May  5 19:31:10 2022: BS 113 completed
Thu May  5 19:31:32 2022: BS 114 completed
Thu May  5 19:31:55 2022: BS 115 completed
Thu May  5 19:32:17 2022: BS 116 completed
Thu May  5 19:32:40 2022: BS 117 completed
Thu May  5 19:33:02 2022: BS 118 completed
Thu May  5 19:33:25 2022: BS 119 completed
Thu May  5 19:33:47 2022: BS 120 completed
Thu May  5 19:34:10 2022: BS 121 completed
Thu May  5 19:34:32 2022: BS 122 completed
Thu May  5 19:34:55 2022: BS 123 completed
Thu May  5 19:35:17 2022: BS 124 completed
Thu May  5 19:35:40 2022: BS 125 completed
Thu May  5 19:36:02 2022: BS 126 completed
Thu May  5 19:36:25 2022: BS 127 completed
Thu May  5 19:36:47 2022: BS 128 completed
Thu May  5 19:37:10 2022: BS 129 completed
Thu May  5 19:37:32 2022: BS 130 completed
Thu May  5 19:37:54 2022: BS 131 completed
Thu May  5 19:38:17 2022: BS 132 completed
Thu May  5 19:38:39 2022: BS 133 completed
Thu May  5 19:39:02 2022: BS 134 completed
Thu May  5 19:39:24 2022: BS 135 completed
Thu May  5 19:39:47 2022: BS 136 completed
Thu May  5 19:40:09 2022: BS 137 completed
Thu May  5 19:40:32 2022: BS 138 completed
Thu May  5 19:40:54 2022: BS 139 completed
Thu May  5 19:41:17 2022: BS 140 completed
Thu May  5 19:41:39 2022: BS 141 completed
Thu May  5 19:42:02 2022: BS 142 completed
Thu May  5 19:42:24 2022: BS 143 completed
Thu May  5 19:42:47 2022: BS 144 completed
Thu May  5 19:43:09 2022: BS 145 completed
Thu May  5 19:43:32 2022: BS 146 completed
Thu May  5 19:43:54 2022: BS 147 completed
Thu May  5 19:44:16 2022: BS 148 completed
Thu May  5 19:44:39 2022: BS 149 completed
Thu May  5 19:45:01 2022: BS 150 completed
Thu May  5 19:45:24 2022: BS 151 completed
Thu May  5 19:45:46 2022: BS 152 completed
Thu May  5 19:46:09 2022: BS 153 completed
Thu May  5 19:46:31 2022: BS 154 completed
Thu May  5 19:46:54 2022: BS 155 completed
Thu May  5 19:47:16 2022: BS 156 completed
Thu May  5 19:47:39 2022: BS 157 completed
Thu May  5 19:48:01 2022: BS 158 completed
Thu May  5 19:48:24 2022: BS 159 completed
Thu May  5 19:48:46 2022: BS 160 completed
Thu May  5 19:49:09 2022: BS 161 completed
Thu May  5 19:49:31 2022: BS 162 completed
Thu May  5 19:49:54 2022: BS 163 completed
Thu May  5 19:50:16 2022: BS 164 completed
Thu May  5 19:50:38 2022: BS 165 completed
Thu May  5 19:51:01 2022: BS 166 completed
Thu May  5 19:51:23 2022: BS 167 completed
Thu May  5 19:51:46 2022: BS 168 completed
Thu May  5 19:52:08 2022: BS 169 completed
Thu May  5 19:52:31 2022: BS 170 completed
Thu May  5 19:52:53 2022: BS 171 completed
Thu May  5 19:53:16 2022: BS 172 completed
Thu May  5 19:53:38 2022: BS 173 completed
Thu May  5 19:54:01 2022: BS 174 completed
Thu May  5 19:54:23 2022: BS 175 completed
Thu May  5 19:54:46 2022: BS 176 completed
Thu May  5 19:55:08 2022: BS 177 completed
Thu May  5 19:55:31 2022: BS 178 completed
Thu May  5 19:55:53 2022: BS 179 completed
Thu May  5 19:56:16 2022: BS 180 completed
Thu May  5 19:56:38 2022: BS 181 completed
Thu May  5 19:57:00 2022: BS 182 completed
Thu May  5 19:57:23 2022: BS 183 completed
Thu May  5 19:57:45 2022: BS 184 completed
Thu May  5 19:58:08 2022: BS 185 completed
Thu May  5 19:58:30 2022: BS 186 completed
Thu May  5 19:58:53 2022: BS 187 completed
Thu May  5 19:59:15 2022: BS 188 completed
Thu May  5 19:59:38 2022: BS 189 completed
Thu May  5 20:00:00 2022: BS 190 completed
Thu May  5 20:00:23 2022: BS 191 completed
Thu May  5 20:00:45 2022: BS 192 completed
Thu May  5 20:01:08 2022: BS 193 completed
Thu May  5 20:01:30 2022: BS 194 completed
Thu May  5 20:01:53 2022: BS 195 completed
Thu May  5 20:02:15 2022: BS 196 completed
Thu May  5 20:02:38 2022: BS 197 completed
Thu May  5 20:03:00 2022: BS 198 completed
Thu May  5 20:03:22 2022: BS 199 completed
Thu May  5 20:03:45 2022: BS 200 completed
Thu May  5 20:04:07 2022: BS 201 completed
Thu May  5 20:04:30 2022: BS 202 completed
Thu May  5 20:04:52 2022: BS 203 completed
Thu May  5 20:05:15 2022: BS 204 completed
Thu May  5 20:05:37 2022: BS 205 completed
Thu May  5 20:06:00 2022: BS 206 completed
Thu May  5 20:06:22 2022: BS 207 completed
Thu May  5 20:06:45 2022: BS 208 completed
Thu May  5 20:07:07 2022: BS 209 completed
Thu May  5 20:07:30 2022: BS 210 completed
Thu May  5 20:07:52 2022: BS 211 completed
Thu May  5 20:08:15 2022: BS 212 completed
Thu May  5 20:08:37 2022: BS 213 completed
Thu May  5 20:09:00 2022: BS 214 completed
Thu May  5 20:09:22 2022: BS 215 completed
Thu May  5 20:09:44 2022: BS 216 completed
Thu May  5 20:10:07 2022: BS 217 completed
Thu May  5 20:10:29 2022: BS 218 completed
Thu May  5 20:10:52 2022: BS 219 completed
Thu May  5 20:11:14 2022: BS 220 completed
Thu May  5 20:11:37 2022: BS 221 completed
Thu May  5 20:11:59 2022: BS 222 completed
Thu May  5 20:12:22 2022: BS 223 completed
Thu May  5 20:12:44 2022: BS 224 completed
Thu May  5 20:13:07 2022: BS 225 completed
Thu May  5 20:13:29 2022: BS 226 completed
Thu May  5 20:13:52 2022: BS 227 completed
Thu May  5 20:14:14 2022: BS 228 completed
Thu May  5 20:14:37 2022: BS 229 completed
Thu May  5 20:14:59 2022: BS 230 completed
Thu May  5 20:15:22 2022: BS 231 completed
Thu May  5 20:15:44 2022: BS 232 completed
Thu May  5 20:16:07 2022: BS 233 completed
Thu May  5 20:16:29 2022: BS 234 completed
Thu May  5 20:16:51 2022: BS 235 completed
Thu May  5 20:17:14 2022: BS 236 completed
Thu May  5 20:17:36 2022: BS 237 completed
Thu May  5 20:17:59 2022: BS 238 completed
Thu May  5 20:18:21 2022: BS 239 completed
Thu May  5 20:18:44 2022: BS 240 completed
Thu May  5 20:19:06 2022: BS 241 completed
Thu May  5 20:19:29 2022: BS 242 completed
Thu May  5 20:19:51 2022: BS 243 completed
Thu May  5 20:20:14 2022: BS 244 completed
Thu May  5 20:20:36 2022: BS 245 completed
Thu May  5 20:20:59 2022: BS 246 completed
Thu May  5 20:21:21 2022: BS 247 completed
Thu May  5 20:21:44 2022: BS 248 completed
Thu May  5 20:22:06 2022: BS 249 completed
Thu May  5 20:22:28 2022: BS 250 completed
Thu May  5 20:22:51 2022: BS 251 completed
Thu May  5 20:23:13 2022: BS 252 completed
Thu May  5 20:23:36 2022: BS 253 completed
Thu May  5 20:23:58 2022: BS 254 completed
Thu May  5 20:24:21 2022: BS 255 completed
Thu May  5 20:24:43 2022: BS 256 completed
Thu May  5 20:25:06 2022: BS 257 completed
Thu May  5 20:25:28 2022: BS 258 completed
Thu May  5 20:25:51 2022: BS 259 completed
Thu May  5 20:26:13 2022: BS 260 completed
Thu May  5 20:26:36 2022: BS 261 completed
Thu May  5 20:26:58 2022: BS 262 completed
Thu May  5 20:27:21 2022: BS 263 completed
Thu May  5 20:27:43 2022: BS 264 completed
Thu May  5 20:28:06 2022: BS 265 completed
Thu May  5 20:28:28 2022: BS 266 completed
Thu May  5 20:28:50 2022: BS 267 completed
Thu May  5 20:29:13 2022: BS 268 completed
Thu May  5 20:29:35 2022: BS 269 completed
Thu May  5 20:29:58 2022: BS 270 completed
Thu May  5 20:30:20 2022: BS 271 completed
Thu May  5 20:30:43 2022: BS 272 completed
Thu May  5 20:31:05 2022: BS 273 completed
Thu May  5 20:31:28 2022: BS 274 completed
Thu May  5 20:31:50 2022: BS 275 completed
Thu May  5 20:32:13 2022: BS 276 completed
Thu May  5 20:32:35 2022: BS 277 completed
Thu May  5 20:32:58 2022: BS 278 completed
Thu May  5 20:33:20 2022: BS 279 completed
Thu May  5 20:33:43 2022: BS 280 completed
Thu May  5 20:34:05 2022: BS 281 completed
Thu May  5 20:34:28 2022: BS 282 completed
Thu May  5 20:34:50 2022: BS 283 completed
Thu May  5 20:35:12 2022: BS 284 completed
Thu May  5 20:35:35 2022: BS 285 completed
Thu May  5 20:35:57 2022: BS 286 completed
Thu May  5 20:36:20 2022: BS 287 completed
Thu May  5 20:36:42 2022: BS 288 completed
Thu May  5 20:37:05 2022: BS 289 completed
Thu May  5 20:37:27 2022: BS 290 completed
Thu May  5 20:37:50 2022: BS 291 completed
Thu May  5 20:38:12 2022: BS 292 completed
Thu May  5 20:38:35 2022: BS 293 completed
Thu May  5 20:38:57 2022: BS 294 completed
Thu May  5 20:39:20 2022: BS 295 completed
Thu May  5 20:39:42 2022: BS 296 completed
Thu May  5 20:40:05 2022: BS 297 completed
Thu May  5 20:40:27 2022: BS 298 completed
Thu May  5 20:40:50 2022: BS 299 completed
Thu May  5 20:41:12 2022: BS 300 completed
Thu May  5 20:41:35 2022: BS 301 completed
Thu May  5 20:41:57 2022: BS 302 completed
Thu May  5 20:42:19 2022: BS 303 completed
Thu May  5 20:42:42 2022: BS 304 completed
Thu May  5 20:43:04 2022: BS 305 completed
Thu May  5 20:43:27 2022: BS 306 completed
Thu May  5 20:43:49 2022: BS 307 completed
Thu May  5 20:44:12 2022: BS 308 completed
Thu May  5 20:44:34 2022: BS 309 completed
Thu May  5 20:44:57 2022: BS 310 completed
Thu May  5 20:45:19 2022: BS 311 completed
Thu May  5 20:45:42 2022: BS 312 completed
Thu May  5 20:46:04 2022: BS 313 completed
Thu May  5 20:46:27 2022: BS 314 completed
Thu May  5 20:46:49 2022: BS 315 completed
Thu May  5 20:47:12 2022: BS 316 completed
Thu May  5 20:47:34 2022: BS 317 completed
Thu May  5 20:47:57 2022: BS 318 completed
Thu May  5 20:48:19 2022: BS 319 completed
Thu May  5 20:48:41 2022: BS 320 completed
Thu May  5 20:49:04 2022: BS 321 completed
Thu May  5 20:49:26 2022: BS 322 completed
Thu May  5 20:49:49 2022: BS 323 completed
Thu May  5 20:50:11 2022: BS 324 completed
Thu May  5 20:50:34 2022: BS 325 completed
Thu May  5 20:50:56 2022: BS 326 completed
Thu May  5 20:51:19 2022: BS 327 completed
Thu May  5 20:51:41 2022: BS 328 completed
Thu May  5 20:52:04 2022: BS 329 completed
Thu May  5 20:52:26 2022: BS 330 completed
Thu May  5 20:52:49 2022: BS 331 completed
Thu May  5 20:53:11 2022: BS 332 completed
Thu May  5 20:53:34 2022: BS 333 completed
Thu May  5 20:53:56 2022: BS 334 completed
Thu May  5 20:54:19 2022: BS 335 completed
Thu May  5 20:54:41 2022: BS 336 completed
Thu May  5 20:55:03 2022: BS 337 completed
Thu May  5 20:55:26 2022: BS 338 completed
Thu May  5 20:55:48 2022: BS 339 completed
Thu May  5 20:56:11 2022: BS 340 completed
Thu May  5 20:56:33 2022: BS 341 completed
Thu May  5 20:56:56 2022: BS 342 completed
Thu May  5 20:57:18 2022: BS 343 completed
Thu May  5 20:57:41 2022: BS 344 completed
Thu May  5 20:58:03 2022: BS 345 completed
Thu May  5 20:58:26 2022: BS 346 completed
Thu May  5 20:58:48 2022: BS 347 completed
Thu May  5 20:59:11 2022: BS 348 completed
Thu May  5 20:59:33 2022: BS 349 completed
Thu May  5 20:59:56 2022: BS 350 completed
Thu May  5 21:00:18 2022: BS 351 completed
Thu May  5 21:00:41 2022: BS 352 completed
Thu May  5 21:01:03 2022: BS 353 completed
Thu May  5 21:01:25 2022: BS 354 completed
Thu May  5 21:01:48 2022: BS 355 completed
Thu May  5 21:02:10 2022: BS 356 completed
Thu May  5 21:02:33 2022: BS 357 completed
Thu May  5 21:02:55 2022: BS 358 completed
Thu May  5 21:03:18 2022: BS 359 completed
Thu May  5 21:03:40 2022: BS 360 completed
Thu May  5 21:04:03 2022: BS 361 completed
Thu May  5 21:04:25 2022: BS 362 completed
Thu May  5 21:04:48 2022: BS 363 completed
Thu May  5 21:05:10 2022: BS 364 completed
Thu May  5 21:05:33 2022: BS 365 completed
Thu May  5 21:05:55 2022: BS 366 completed
Thu May  5 21:06:18 2022: BS 367 completed
Thu May  5 21:06:40 2022: BS 368 completed
Thu May  5 21:07:03 2022: BS 369 completed
Thu May  5 21:07:25 2022: BS 370 completed
Thu May  5 21:07:48 2022: BS 371 completed
Thu May  5 21:08:10 2022: BS 372 completed
Thu May  5 21:08:32 2022: BS 373 completed
Thu May  5 21:08:55 2022: BS 374 completed
Thu May  5 21:09:17 2022: BS 375 completed
Thu May  5 21:09:40 2022: BS 376 completed
Thu May  5 21:10:02 2022: BS 377 completed
Thu May  5 21:10:25 2022: BS 378 completed
Thu May  5 21:10:47 2022: BS 379 completed
Thu May  5 21:11:10 2022: BS 380 completed
Thu May  5 21:11:32 2022: BS 381 completed
Thu May  5 21:11:55 2022: BS 382 completed
Thu May  5 21:12:17 2022: BS 383 completed
Thu May  5 21:12:40 2022: BS 384 completed
Thu May  5 21:13:02 2022: BS 385 completed
Thu May  5 21:13:25 2022: BS 386 completed
Thu May  5 21:13:47 2022: BS 387 completed
Thu May  5 21:14:09 2022: BS 388 completed
Thu May  5 21:14:32 2022: BS 389 completed
Thu May  5 21:14:54 2022: BS 390 completed
Thu May  5 21:15:17 2022: BS 391 completed
Thu May  5 21:15:39 2022: BS 392 completed
Thu May  5 21:16:02 2022: BS 393 completed
Thu May  5 21:16:24 2022: BS 394 completed
Thu May  5 21:16:47 2022: BS 395 completed
Thu May  5 21:17:09 2022: BS 396 completed
Thu May  5 21:17:32 2022: BS 397 completed
Thu May  5 21:17:54 2022: BS 398 completed
Thu May  5 21:18:17 2022: BS 399 completed
Thu May  5 21:18:39 2022: BS 400 completed
Thu May  5 21:19:02 2022: BS 401 completed
Thu May  5 21:19:24 2022: BS 402 completed
Thu May  5 21:19:47 2022: BS 403 completed
Thu May  5 21:20:09 2022: BS 404 completed
Thu May  5 21:20:31 2022: BS 405 completed
Thu May  5 21:20:54 2022: BS 406 completed
Thu May  5 21:21:16 2022: BS 407 completed
Thu May  5 21:21:39 2022: BS 408 completed
Thu May  5 21:22:01 2022: BS 409 completed
Thu May  5 21:22:24 2022: BS 410 completed
Thu May  5 21:22:46 2022: BS 411 completed
Thu May  5 21:23:09 2022: BS 412 completed
Thu May  5 21:23:31 2022: BS 413 completed
Thu May  5 21:23:54 2022: BS 414 completed
Thu May  5 21:24:16 2022: BS 415 completed
Thu May  5 21:24:39 2022: BS 416 completed
Thu May  5 21:25:01 2022: BS 417 completed
Thu May  5 21:25:24 2022: BS 418 completed
Thu May  5 21:25:46 2022: BS 419 completed
Thu May  5 21:26:09 2022: BS 420 completed
Thu May  5 21:26:31 2022: BS 421 completed
Thu May  5 21:26:53 2022: BS 422 completed
Thu May  5 21:27:16 2022: BS 423 completed
Thu May  5 21:27:38 2022: BS 424 completed
Thu May  5 21:28:01 2022: BS 425 completed
Thu May  5 21:28:23 2022: BS 426 completed
Thu May  5 21:28:46 2022: BS 427 completed
Thu May  5 21:29:08 2022: BS 428 completed
Thu May  5 21:29:31 2022: BS 429 completed
Thu May  5 21:29:53 2022: BS 430 completed
Thu May  5 21:30:16 2022: BS 431 completed
Thu May  5 21:30:38 2022: BS 432 completed
Thu May  5 21:31:01 2022: BS 433 completed
Thu May  5 21:31:23 2022: BS 434 completed
Thu May  5 21:31:46 2022: BS 435 completed
Thu May  5 21:32:08 2022: BS 436 completed
Thu May  5 21:32:31 2022: BS 437 completed
Thu May  5 21:32:53 2022: BS 438 completed
Thu May  5 21:33:16 2022: BS 439 completed
Thu May  5 21:33:38 2022: BS 440 completed
Thu May  5 21:34:00 2022: BS 441 completed
Thu May  5 21:34:23 2022: BS 442 completed
Thu May  5 21:34:45 2022: BS 443 completed
Thu May  5 21:35:08 2022: BS 444 completed
Thu May  5 21:35:30 2022: BS 445 completed
Thu May  5 21:35:53 2022: BS 446 completed
Thu May  5 21:36:15 2022: BS 447 completed
Thu May  5 21:36:38 2022: BS 448 completed
Thu May  5 21:37:00 2022: BS 449 completed
Thu May  5 21:37:23 2022: BS 450 completed
Thu May  5 21:37:45 2022: BS 451 completed
Thu May  5 21:38:08 2022: BS 452 completed
Thu May  5 21:38:30 2022: BS 453 completed
Thu May  5 21:38:53 2022: BS 454 completed
Thu May  5 21:39:15 2022: BS 455 completed
Thu May  5 21:39:38 2022: BS 456 completed
Thu May  5 21:40:00 2022: BS 457 completed
Thu May  5 21:40:22 2022: BS 458 completed
Thu May  5 21:40:45 2022: BS 459 completed
Thu May  5 21:41:07 2022: BS 460 completed
Thu May  5 21:41:30 2022: BS 461 completed
Thu May  5 21:41:52 2022: BS 462 completed
Thu May  5 21:42:15 2022: BS 463 completed
Thu May  5 21:42:37 2022: BS 464 completed
Thu May  5 21:43:00 2022: BS 465 completed
Thu May  5 21:43:22 2022: BS 466 completed
Thu May  5 21:43:45 2022: BS 467 completed
Thu May  5 21:44:07 2022: BS 468 completed
Thu May  5 21:44:30 2022: BS 469 completed
Thu May  5 21:44:52 2022: BS 470 completed
Thu May  5 21:45:15 2022: BS 471 completed
Thu May  5 21:45:37 2022: BS 472 completed
Thu May  5 21:46:00 2022: BS 473 completed
Thu May  5 21:46:22 2022: BS 474 completed
Thu May  5 21:46:44 2022: BS 475 completed
Thu May  5 21:47:07 2022: BS 476 completed
Thu May  5 21:47:29 2022: BS 477 completed
Thu May  5 21:47:52 2022: BS 478 completed
Thu May  5 21:48:14 2022: BS 479 completed
Thu May  5 21:48:37 2022: BS 480 completed
Thu May  5 21:48:59 2022: BS 481 completed
Thu May  5 21:49:22 2022: BS 482 completed
Thu May  5 21:49:44 2022: BS 483 completed
Thu May  5 21:50:07 2022: BS 484 completed
Thu May  5 21:50:29 2022: BS 485 completed
Thu May  5 21:50:52 2022: BS 486 completed
Thu May  5 21:51:14 2022: BS 487 completed
Thu May  5 21:51:37 2022: BS 488 completed
Thu May  5 21:51:59 2022: BS 489 completed
Thu May  5 21:52:22 2022: BS 490 completed
Thu May  5 21:52:44 2022: BS 491 completed
Thu May  5 21:53:06 2022: BS 492 completed
Thu May  5 21:53:29 2022: BS 493 completed
Thu May  5 21:53:51 2022: BS 494 completed
Thu May  5 21:54:14 2022: BS 495 completed
Thu May  5 21:54:36 2022: BS 496 completed
Thu May  5 21:54:59 2022: BS 497 completed
Thu May  5 21:55:21 2022: BS 498 completed
Thu May  5 21:55:44 2022: BS 499 completed
Thu May  5 21:56:06 2022: BS 500 completed
Thu May  5 21:56:29 2022: BS 501 completed
Thu May  5 21:56:51 2022: BS 502 completed
Thu May  5 21:57:14 2022: BS 503 completed
Thu May  5 21:57:36 2022: BS 504 completed
Thu May  5 21:57:59 2022: BS 505 completed
Thu May  5 21:58:21 2022: BS 506 completed
Thu May  5 21:58:44 2022: BS 507 completed
Thu May  5 21:59:06 2022: BS 508 completed
Thu May  5 21:59:28 2022: BS 509 completed
Thu May  5 21:59:51 2022: BS 510 completed
Thu May  5 22:00:13 2022: BS 511 completed
Thu May  5 22:00:36 2022: BS 512 completed
Thu May  5 22:00:58 2022: BS 513 completed
Thu May  5 22:01:21 2022: BS 514 completed
Thu May  5 22:01:43 2022: BS 515 completed
Thu May  5 22:02:06 2022: BS 516 completed
Thu May  5 22:02:28 2022: BS 517 completed
Thu May  5 22:02:51 2022: BS 518 completed
Thu May  5 22:03:13 2022: BS 519 completed
Thu May  5 22:03:36 2022: BS 520 completed
Thu May  5 22:03:58 2022: BS 521 completed
Thu May  5 22:04:21 2022: BS 522 completed
Thu May  5 22:04:43 2022: BS 523 completed
Thu May  5 22:05:06 2022: BS 524 completed
Thu May  5 22:05:28 2022: BS 525 completed
Thu May  5 22:05:50 2022: BS 526 completed
Thu May  5 22:06:13 2022: BS 527 completed
Thu May  5 22:06:35 2022: BS 528 completed
Thu May  5 22:06:58 2022: BS 529 completed
Thu May  5 22:07:20 2022: BS 530 completed
Thu May  5 22:07:43 2022: BS 531 completed
Thu May  5 22:08:05 2022: BS 532 completed
Thu May  5 22:08:28 2022: BS 533 completed
Thu May  5 22:08:50 2022: BS 534 completed
Thu May  5 22:09:13 2022: BS 535 completed
Thu May  5 22:09:35 2022: BS 536 completed
Thu May  5 22:09:58 2022: BS 537 completed
Thu May  5 22:10:20 2022: BS 538 completed
Thu May  5 22:10:43 2022: BS 539 completed
Thu May  5 22:11:05 2022: BS 540 completed
Thu May  5 22:11:28 2022: BS 541 completed
Thu May  5 22:11:50 2022: BS 542 completed
Thu May  5 22:12:13 2022: BS 543 completed
Thu May  5 22:12:35 2022: BS 544 completed
Thu May  5 22:12:57 2022: BS 545 completed
Thu May  5 22:13:20 2022: BS 546 completed
Thu May  5 22:13:42 2022: BS 547 completed
Thu May  5 22:14:05 2022: BS 548 completed
Thu May  5 22:14:27 2022: BS 549 completed
Thu May  5 22:14:50 2022: BS 550 completed
Thu May  5 22:15:12 2022: BS 551 completed
Thu May  5 22:15:35 2022: BS 552 completed
Thu May  5 22:15:57 2022: BS 553 completed
Thu May  5 22:16:20 2022: BS 554 completed
Thu May  5 22:16:42 2022: BS 555 completed
Thu May  5 22:17:05 2022: BS 556 completed
Thu May  5 22:17:27 2022: BS 557 completed
Thu May  5 22:17:50 2022: BS 558 completed
Thu May  5 22:18:12 2022: BS 559 completed
Thu May  5 22:18:35 2022: BS 560 completed
Thu May  5 22:18:57 2022: BS 561 completed
Thu May  5 22:19:19 2022: BS 562 completed
Thu May  5 22:19:42 2022: BS 563 completed
Thu May  5 22:20:04 2022: BS 564 completed
Thu May  5 22:20:27 2022: BS 565 completed
Thu May  5 22:20:49 2022: BS 566 completed
Thu May  5 22:21:12 2022: BS 567 completed
Thu May  5 22:21:34 2022: BS 568 completed
Thu May  5 22:21:57 2022: BS 569 completed
Thu May  5 22:22:19 2022: BS 570 completed
Thu May  5 22:22:42 2022: BS 571 completed
Thu May  5 22:23:04 2022: BS 572 completed
Thu May  5 22:23:27 2022: BS 573 completed
Thu May  5 22:23:49 2022: BS 574 completed
Thu May  5 22:24:12 2022: BS 575 completed
Thu May  5 22:24:34 2022: BS 576 completed
Thu May  5 22:24:56 2022: BS 577 completed
Thu May  5 22:25:19 2022: BS 578 completed
Thu May  5 22:25:41 2022: BS 579 completed
Thu May  5 22:26:04 2022: BS 580 completed
Thu May  5 22:26:26 2022: BS 581 completed
Thu May  5 22:26:49 2022: BS 582 completed
Thu May  5 22:27:11 2022: BS 583 completed
Thu May  5 22:27:34 2022: BS 584 completed
Thu May  5 22:27:56 2022: BS 585 completed
Thu May  5 22:28:19 2022: BS 586 completed
Thu May  5 22:28:41 2022: BS 587 completed
Thu May  5 22:29:04 2022: BS 588 completed
Thu May  5 22:29:26 2022: BS 589 completed
Thu May  5 22:29:49 2022: BS 590 completed
Thu May  5 22:30:11 2022: BS 591 completed
Thu May  5 22:30:34 2022: BS 592 completed
Thu May  5 22:30:56 2022: BS 593 completed
Thu May  5 22:31:18 2022: BS 594 completed
Thu May  5 22:31:41 2022: BS 595 completed
Thu May  5 22:32:03 2022: BS 596 completed
Thu May  5 22:32:26 2022: BS 597 completed
Thu May  5 22:32:48 2022: BS 598 completed
Thu May  5 22:33:11 2022: BS 599 completed
Thu May  5 22:33:33 2022: BS 600 completed
Thu May  5 22:33:56 2022: BS 601 completed
Thu May  5 22:34:18 2022: BS 602 completed
Thu May  5 22:34:41 2022: BS 603 completed
Thu May  5 22:35:03 2022: BS 604 completed
Thu May  5 22:35:26 2022: BS 605 completed
Thu May  5 22:35:48 2022: BS 606 completed
Thu May  5 22:36:11 2022: BS 607 completed
Thu May  5 22:36:33 2022: BS 608 completed
Thu May  5 22:36:56 2022: BS 609 completed
Thu May  5 22:37:18 2022: BS 610 completed
Thu May  5 22:37:41 2022: BS 611 completed
Thu May  5 22:38:03 2022: BS 612 completed
Thu May  5 22:38:25 2022: BS 613 completed
Thu May  5 22:38:48 2022: BS 614 completed
Thu May  5 22:39:10 2022: BS 615 completed
Thu May  5 22:39:33 2022: BS 616 completed
Thu May  5 22:39:55 2022: BS 617 completed
Thu May  5 22:40:18 2022: BS 618 completed
Thu May  5 22:40:40 2022: BS 619 completed
Thu May  5 22:41:03 2022: BS 620 completed
Thu May  5 22:41:25 2022: BS 621 completed
Thu May  5 22:41:48 2022: BS 622 completed
Thu May  5 22:42:10 2022: BS 623 completed
Thu May  5 22:42:33 2022: BS 624 completed
Thu May  5 22:42:55 2022: BS 625 completed
Thu May  5 22:43:18 2022: BS 626 completed
Thu May  5 22:43:40 2022: BS 627 completed
Thu May  5 22:44:03 2022: BS 628 completed
Thu May  5 22:44:25 2022: BS 629 completed
Thu May  5 22:44:47 2022: BS 630 completed
Thu May  5 22:45:10 2022: BS 631 completed
Thu May  5 22:45:32 2022: BS 632 completed
Thu May  5 22:45:55 2022: BS 633 completed
Thu May  5 22:46:17 2022: BS 634 completed
Thu May  5 22:46:40 2022: BS 635 completed
Thu May  5 22:47:02 2022: BS 636 completed
Thu May  5 22:47:25 2022: BS 637 completed
Thu May  5 22:47:47 2022: BS 638 completed
Thu May  5 22:48:10 2022: BS 639 completed
Thu May  5 22:48:32 2022: BS 640 completed
Thu May  5 22:48:55 2022: BS 641 completed
Thu May  5 22:49:17 2022: BS 642 completed
Thu May  5 22:49:40 2022: BS 643 completed
Thu May  5 22:50:02 2022: BS 644 completed
Thu May  5 22:50:24 2022: BS 645 completed
Thu May  5 22:50:47 2022: BS 646 completed
Thu May  5 22:51:09 2022: BS 647 completed
Thu May  5 22:51:32 2022: BS 648 completed
Thu May  5 22:51:54 2022: BS 649 completed
Thu May  5 22:52:17 2022: BS 650 completed
Thu May  5 22:52:39 2022: BS 651 completed
Thu May  5 22:53:02 2022: BS 652 completed
Thu May  5 22:53:24 2022: BS 653 completed
Thu May  5 22:53:47 2022: BS 654 completed
Thu May  5 22:54:09 2022: BS 655 completed
Thu May  5 22:54:32 2022: BS 656 completed
Thu May  5 22:54:54 2022: BS 657 completed
Thu May  5 22:55:17 2022: BS 658 completed
Thu May  5 22:55:39 2022: BS 659 completed
Thu May  5 22:56:02 2022: BS 660 completed
Thu May  5 22:56:24 2022: BS 661 completed
Thu May  5 22:56:47 2022: BS 662 completed
Thu May  5 22:57:09 2022: BS 663 completed
Thu May  5 22:57:31 2022: BS 664 completed
Thu May  5 22:57:54 2022: BS 665 completed
Thu May  5 22:58:16 2022: BS 666 completed
Thu May  5 22:58:39 2022: BS 667 completed
Thu May  5 22:59:01 2022: BS 668 completed
Thu May  5 22:59:24 2022: BS 669 completed
Thu May  5 22:59:46 2022: BS 670 completed
Thu May  5 23:00:09 2022: BS 671 completed
Thu May  5 23:00:31 2022: BS 672 completed
Thu May  5 23:00:54 2022: BS 673 completed
Thu May  5 23:01:16 2022: BS 674 completed
Thu May  5 23:01:39 2022: BS 675 completed
Thu May  5 23:02:01 2022: BS 676 completed
Thu May  5 23:02:24 2022: BS 677 completed
Thu May  5 23:02:46 2022: BS 678 completed
Thu May  5 23:03:09 2022: BS 679 completed
Thu May  5 23:03:31 2022: BS 680 completed
Thu May  5 23:03:53 2022: BS 681 completed
Thu May  5 23:04:16 2022: BS 682 completed
Thu May  5 23:04:38 2022: BS 683 completed
Thu May  5 23:05:01 2022: BS 684 completed
Thu May  5 23:05:23 2022: BS 685 completed
Thu May  5 23:05:46 2022: BS 686 completed
Thu May  5 23:06:08 2022: BS 687 completed
Thu May  5 23:06:31 2022: BS 688 completed
Thu May  5 23:06:53 2022: BS 689 completed
Thu May  5 23:07:16 2022: BS 690 completed
Thu May  5 23:07:38 2022: BS 691 completed
Thu May  5 23:08:01 2022: BS 692 completed
Thu May  5 23:08:23 2022: BS 693 completed
Thu May  5 23:08:46 2022: BS 694 completed
Thu May  5 23:09:08 2022: BS 695 completed
Thu May  5 23:09:31 2022: BS 696 completed
Thu May  5 23:09:53 2022: BS 697 completed
Thu May  5 23:10:15 2022: BS 698 completed
Thu May  5 23:10:38 2022: BS 699 completed
Thu May  5 23:11:00 2022: BS 700 completed
Thu May  5 23:11:23 2022: BS 701 completed
Thu May  5 23:11:45 2022: BS 702 completed
Thu May  5 23:12:08 2022: BS 703 completed
Thu May  5 23:12:30 2022: BS 704 completed
Thu May  5 23:12:53 2022: BS 705 completed
Thu May  5 23:13:15 2022: BS 706 completed
Thu May  5 23:13:38 2022: BS 707 completed
Thu May  5 23:14:00 2022: BS 708 completed
Thu May  5 23:14:23 2022: BS 709 completed
Thu May  5 23:14:45 2022: BS 710 completed
Thu May  5 23:15:08 2022: BS 711 completed
Thu May  5 23:15:30 2022: BS 712 completed
Thu May  5 23:15:53 2022: BS 713 completed
Thu May  5 23:16:15 2022: BS 714 completed
Thu May  5 23:16:37 2022: BS 715 completed
Thu May  5 23:17:00 2022: BS 716 completed
Thu May  5 23:17:22 2022: BS 717 completed
Thu May  5 23:17:45 2022: BS 718 completed
Thu May  5 23:18:07 2022: BS 719 completed
Thu May  5 23:18:30 2022: BS 720 completed
Thu May  5 23:18:52 2022: BS 721 completed
Thu May  5 23:19:15 2022: BS 722 completed
Thu May  5 23:19:37 2022: BS 723 completed
Thu May  5 23:20:00 2022: BS 724 completed
Thu May  5 23:20:22 2022: BS 725 completed
Thu May  5 23:20:45 2022: BS 726 completed
Thu May  5 23:21:07 2022: BS 727 completed
Thu May  5 23:21:30 2022: BS 728 completed
Thu May  5 23:21:52 2022: BS 729 completed
Thu May  5 23:22:15 2022: BS 730 completed
Thu May  5 23:22:37 2022: BS 731 completed
Thu May  5 23:22:59 2022: BS 732 completed
Thu May  5 23:23:22 2022: BS 733 completed
Thu May  5 23:23:44 2022: BS 734 completed
Thu May  5 23:24:07 2022: BS 735 completed
Thu May  5 23:24:29 2022: BS 736 completed
Thu May  5 23:24:52 2022: BS 737 completed
Thu May  5 23:25:14 2022: BS 738 completed
Thu May  5 23:25:37 2022: BS 739 completed
Thu May  5 23:25:59 2022: BS 740 completed
Thu May  5 23:26:22 2022: BS 741 completed
Thu May  5 23:26:44 2022: BS 742 completed
Thu May  5 23:27:07 2022: BS 743 completed
Thu May  5 23:27:29 2022: BS 744 completed
Thu May  5 23:27:52 2022: BS 745 completed
Thu May  5 23:28:14 2022: BS 746 completed
Thu May  5 23:28:37 2022: BS 747 completed
Thu May  5 23:28:59 2022: BS 748 completed
Thu May  5 23:29:21 2022: BS 749 completed
Thu May  5 23:29:44 2022: BS 750 completed
Thu May  5 23:30:06 2022: BS 751 completed
Thu May  5 23:30:29 2022: BS 752 completed
Thu May  5 23:30:51 2022: BS 753 completed
Thu May  5 23:31:14 2022: BS 754 completed
Thu May  5 23:31:36 2022: BS 755 completed
Thu May  5 23:31:59 2022: BS 756 completed
Thu May  5 23:32:21 2022: BS 757 completed
Thu May  5 23:32:44 2022: BS 758 completed
Thu May  5 23:33:06 2022: BS 759 completed
Thu May  5 23:33:29 2022: BS 760 completed
Thu May  5 23:33:51 2022: BS 761 completed
Thu May  5 23:34:14 2022: BS 762 completed
Thu May  5 23:34:36 2022: BS 763 completed
Thu May  5 23:34:59 2022: BS 764 completed
Thu May  5 23:35:21 2022: BS 765 completed
Thu May  5 23:35:44 2022: BS 766 completed
Thu May  5 23:36:06 2022: BS 767 completed
Thu May  5 23:36:28 2022: BS 768 completed
Thu May  5 23:36:51 2022: BS 769 completed
Thu May  5 23:37:13 2022: BS 770 completed
Thu May  5 23:37:36 2022: BS 771 completed
Thu May  5 23:37:58 2022: BS 772 completed
Thu May  5 23:38:21 2022: BS 773 completed
Thu May  5 23:38:43 2022: BS 774 completed
Thu May  5 23:39:06 2022: BS 775 completed
Thu May  5 23:39:28 2022: BS 776 completed
Thu May  5 23:39:51 2022: BS 777 completed
Thu May  5 23:40:13 2022: BS 778 completed
Thu May  5 23:40:36 2022: BS 779 completed
Thu May  5 23:40:58 2022: BS 780 completed
Thu May  5 23:41:21 2022: BS 781 completed
Thu May  5 23:41:43 2022: BS 782 completed
Thu May  5 23:42:06 2022: BS 783 completed
Thu May  5 23:42:28 2022: BS 784 completed
Thu May  5 23:42:50 2022: BS 785 completed
Thu May  5 23:43:13 2022: BS 786 completed
Thu May  5 23:43:35 2022: BS 787 completed
Thu May  5 23:43:58 2022: BS 788 completed
Thu May  5 23:44:20 2022: BS 789 completed
Thu May  5 23:44:43 2022: BS 790 completed
Thu May  5 23:45:05 2022: BS 791 completed
Thu May  5 23:45:28 2022: BS 792 completed
Thu May  5 23:45:50 2022: BS 793 completed
Thu May  5 23:46:13 2022: BS 794 completed
Thu May  5 23:46:35 2022: BS 795 completed
Thu May  5 23:46:58 2022: BS 796 completed
Thu May  5 23:47:20 2022: BS 797 completed
Thu May  5 23:47:43 2022: BS 798 completed
Thu May  5 23:48:05 2022: BS 799 completed
Thu May  5 23:48:28 2022: BS 800 completed
Thu May  5 23:48:50 2022: BS 801 completed
Thu May  5 23:49:12 2022: BS 802 completed
Thu May  5 23:49:35 2022: BS 803 completed
Thu May  5 23:49:57 2022: BS 804 completed
Thu May  5 23:50:20 2022: BS 805 completed
Thu May  5 23:50:42 2022: BS 806 completed
Thu May  5 23:51:05 2022: BS 807 completed
Thu May  5 23:51:27 2022: BS 808 completed
Thu May  5 23:51:50 2022: BS 809 completed
Thu May  5 23:52:12 2022: BS 810 completed
Thu May  5 23:52:35 2022: BS 811 completed
Thu May  5 23:52:57 2022: BS 812 completed
Thu May  5 23:53:20 2022: BS 813 completed
Thu May  5 23:53:42 2022: BS 814 completed
Thu May  5 23:54:05 2022: BS 815 completed
Thu May  5 23:54:27 2022: BS 816 completed
Thu May  5 23:54:50 2022: BS 817 completed
Thu May  5 23:55:12 2022: BS 818 completed
Thu May  5 23:55:34 2022: BS 819 completed
Thu May  5 23:55:57 2022: BS 820 completed
Thu May  5 23:56:19 2022: BS 821 completed
Thu May  5 23:56:42 2022: BS 822 completed
Thu May  5 23:57:04 2022: BS 823 completed
Thu May  5 23:57:27 2022: BS 824 completed
Thu May  5 23:57:49 2022: BS 825 completed
Thu May  5 23:58:12 2022: BS 826 completed
Thu May  5 23:58:34 2022: BS 827 completed
Thu May  5 23:58:57 2022: BS 828 completed
Thu May  5 23:59:19 2022: BS 829 completed
Thu May  5 23:59:42 2022: BS 830 completed
Fri May  6 00:00:04 2022: BS 831 completed
Fri May  6 00:00:27 2022: BS 832 completed
Fri May  6 00:00:49 2022: BS 833 completed
Fri May  6 00:01:12 2022: BS 834 completed
Fri May  6 00:01:34 2022: BS 835 completed
Fri May  6 00:01:56 2022: BS 836 completed
Fri May  6 00:02:19 2022: BS 837 completed
Fri May  6 00:02:41 2022: BS 838 completed
Fri May  6 00:03:04 2022: BS 839 completed
Fri May  6 00:03:26 2022: BS 840 completed
Fri May  6 00:03:49 2022: BS 841 completed
Fri May  6 00:04:11 2022: BS 842 completed
Fri May  6 00:04:34 2022: BS 843 completed
Fri May  6 00:04:56 2022: BS 844 completed
Fri May  6 00:05:19 2022: BS 845 completed
Fri May  6 00:05:41 2022: BS 846 completed
Fri May  6 00:06:04 2022: BS 847 completed
Fri May  6 00:06:26 2022: BS 848 completed
Fri May  6 00:06:49 2022: BS 849 completed
Fri May  6 00:07:11 2022: BS 850 completed
Fri May  6 00:07:34 2022: BS 851 completed
Fri May  6 00:07:56 2022: BS 852 completed
Fri May  6 00:08:18 2022: BS 853 completed
Fri May  6 00:08:41 2022: BS 854 completed
Fri May  6 00:09:03 2022: BS 855 completed
Fri May  6 00:09:26 2022: BS 856 completed
Fri May  6 00:09:48 2022: BS 857 completed
Fri May  6 00:10:11 2022: BS 858 completed
Fri May  6 00:10:33 2022: BS 859 completed
Fri May  6 00:10:56 2022: BS 860 completed
Fri May  6 00:11:18 2022: BS 861 completed
Fri May  6 00:11:41 2022: BS 862 completed
Fri May  6 00:12:03 2022: BS 863 completed
Fri May  6 00:12:26 2022: BS 864 completed
Fri May  6 00:12:48 2022: BS 865 completed
Fri May  6 00:13:11 2022: BS 866 completed
Fri May  6 00:13:33 2022: BS 867 completed
Fri May  6 00:13:56 2022: BS 868 completed
Fri May  6 00:14:18 2022: BS 869 completed
Fri May  6 00:14:40 2022: BS 870 completed
Fri May  6 00:15:03 2022: BS 871 completed
Fri May  6 00:15:25 2022: BS 872 completed
Fri May  6 00:15:48 2022: BS 873 completed
Fri May  6 00:16:10 2022: BS 874 completed
Fri May  6 00:16:33 2022: BS 875 completed
Fri May  6 00:16:55 2022: BS 876 completed
Fri May  6 00:17:18 2022: BS 877 completed
Fri May  6 00:17:40 2022: BS 878 completed
Fri May  6 00:18:03 2022: BS 879 completed
Fri May  6 00:18:25 2022: BS 880 completed
Fri May  6 00:18:48 2022: BS 881 completed
Fri May  6 00:19:10 2022: BS 882 completed
Fri May  6 00:19:33 2022: BS 883 completed
Fri May  6 00:19:55 2022: BS 884 completed
Fri May  6 00:20:18 2022: BS 885 completed
Fri May  6 00:20:40 2022: BS 886 completed
Fri May  6 00:21:03 2022: BS 887 completed
Fri May  6 00:21:25 2022: BS 888 completed
Fri May  6 00:21:47 2022: BS 889 completed
Fri May  6 00:22:10 2022: BS 890 completed
Fri May  6 00:22:32 2022: BS 891 completed
Fri May  6 00:22:55 2022: BS 892 completed
Fri May  6 00:23:17 2022: BS 893 completed
Fri May  6 00:23:40 2022: BS 894 completed
Fri May  6 00:24:02 2022: BS 895 completed
Fri May  6 00:24:25 2022: BS 896 completed
Fri May  6 00:24:47 2022: BS 897 completed
Fri May  6 00:25:10 2022: BS 898 completed
Fri May  6 00:25:32 2022: BS 899 completed
Fri May  6 00:25:55 2022: BS 900 completed
Fri May  6 00:26:17 2022: BS 901 completed
Fri May  6 00:26:40 2022: BS 902 completed
Fri May  6 00:27:02 2022: BS 903 completed
Fri May  6 00:27:24 2022: BS 904 completed
Fri May  6 00:27:47 2022: BS 905 completed
Fri May  6 00:28:09 2022: BS 906 completed
Fri May  6 00:28:32 2022: BS 907 completed
Fri May  6 00:28:54 2022: BS 908 completed
Fri May  6 00:29:17 2022: BS 909 completed
Fri May  6 00:29:39 2022: BS 910 completed
Fri May  6 00:30:02 2022: BS 911 completed
Fri May  6 00:30:24 2022: BS 912 completed
Fri May  6 00:30:47 2022: BS 913 completed
Fri May  6 00:31:09 2022: BS 914 completed
Fri May  6 00:31:32 2022: BS 915 completed
Fri May  6 00:31:54 2022: BS 916 completed
Fri May  6 00:32:17 2022: BS 917 completed
Fri May  6 00:32:39 2022: BS 918 completed
Fri May  6 00:33:02 2022: BS 919 completed
Fri May  6 00:33:24 2022: BS 920 completed
Fri May  6 00:33:47 2022: BS 921 completed
Fri May  6 00:34:09 2022: BS 922 completed
Fri May  6 00:34:31 2022: BS 923 completed
Fri May  6 00:34:54 2022: BS 924 completed
Fri May  6 00:35:16 2022: BS 925 completed
Fri May  6 00:35:39 2022: BS 926 completed
Fri May  6 00:36:01 2022: BS 927 completed
Fri May  6 00:36:24 2022: BS 928 completed
Fri May  6 00:36:46 2022: BS 929 completed
Fri May  6 00:37:09 2022: BS 930 completed
Fri May  6 00:37:31 2022: BS 931 completed
Fri May  6 00:37:54 2022: BS 932 completed
Fri May  6 00:38:16 2022: BS 933 completed
Fri May  6 00:38:39 2022: BS 934 completed
Fri May  6 00:39:01 2022: BS 935 completed
Fri May  6 00:39:24 2022: BS 936 completed
Fri May  6 00:39:46 2022: BS 937 completed
Fri May  6 00:40:09 2022: BS 938 completed
Fri May  6 00:40:31 2022: BS 939 completed
Fri May  6 00:40:53 2022: BS 940 completed
Fri May  6 00:41:16 2022: BS 941 completed
Fri May  6 00:41:38 2022: BS 942 completed
Fri May  6 00:42:01 2022: BS 943 completed
Fri May  6 00:42:23 2022: BS 944 completed
Fri May  6 00:42:46 2022: BS 945 completed
Fri May  6 00:43:08 2022: BS 946 completed
Fri May  6 00:43:31 2022: BS 947 completed
Fri May  6 00:43:53 2022: BS 948 completed
Fri May  6 00:44:16 2022: BS 949 completed
Fri May  6 00:44:38 2022: BS 950 completed
Fri May  6 00:45:01 2022: BS 951 completed
Fri May  6 00:45:23 2022: BS 952 completed
Fri May  6 00:45:46 2022: BS 953 completed
Fri May  6 00:46:08 2022: BS 954 completed
Fri May  6 00:46:30 2022: BS 955 completed
Fri May  6 00:46:53 2022: BS 956 completed
Fri May  6 00:47:15 2022: BS 957 completed
Fri May  6 00:47:38 2022: BS 958 completed
Fri May  6 00:48:00 2022: BS 959 completed
Fri May  6 00:48:23 2022: BS 960 completed
Fri May  6 00:48:45 2022: BS 961 completed
Fri May  6 00:49:08 2022: BS 962 completed
Fri May  6 00:49:30 2022: BS 963 completed
Fri May  6 00:49:53 2022: BS 964 completed
Fri May  6 00:50:15 2022: BS 965 completed
Fri May  6 00:50:38 2022: BS 966 completed
Fri May  6 00:51:00 2022: BS 967 completed
Fri May  6 00:51:23 2022: BS 968 completed
Fri May  6 00:51:45 2022: BS 969 completed
Fri May  6 00:52:08 2022: BS 970 completed
Fri May  6 00:52:30 2022: BS 971 completed
Fri May  6 00:52:52 2022: BS 972 completed
Fri May  6 00:53:15 2022: BS 973 completed
Fri May  6 00:53:37 2022: BS 974 completed
Fri May  6 00:54:00 2022: BS 975 completed
Fri May  6 00:54:22 2022: BS 976 completed
Fri May  6 00:54:45 2022: BS 977 completed
Fri May  6 00:55:07 2022: BS 978 completed
Fri May  6 00:55:30 2022: BS 979 completed
Fri May  6 00:55:52 2022: BS 980 completed
Fri May  6 00:56:15 2022: BS 981 completed
Fri May  6 00:56:37 2022: BS 982 completed
Fri May  6 00:57:00 2022: BS 983 completed
Fri May  6 00:57:22 2022: BS 984 completed
Fri May  6 00:57:45 2022: BS 985 completed
Fri May  6 00:58:07 2022: BS 986 completed
Fri May  6 00:58:30 2022: BS 987 completed
Fri May  6 00:58:52 2022: BS 988 completed
Fri May  6 00:59:15 2022: BS 989 completed
Fri May  6 00:59:37 2022: BS 990 completed
Fri May  6 00:59:59 2022: BS 991 completed
Fri May  6 01:00:22 2022: BS 992 completed
Fri May  6 01:00:44 2022: BS 993 completed
Fri May  6 01:01:07 2022: BS 994 completed
Fri May  6 01:01:29 2022: BS 995 completed
Fri May  6 01:01:52 2022: BS 996 completed
Fri May  6 01:02:14 2022: BS 997 completed
Fri May  6 01:02:37 2022: BS 998 completed
Fri May  6 01:02:59 2022: BS 999 completed
Fri May  6 01:03:22 2022: BS 1000 completed
Fri May  6 01:03:44 2022: BS 1001 completed
Fri May  6 01:04:07 2022: BS 1002 completed
Fri May  6 01:04:29 2022: BS 1003 completed
Fri May  6 01:04:52 2022: BS 1004 completed
Fri May  6 01:05:14 2022: BS 1005 completed
Fri May  6 01:05:36 2022: BS 1006 completed
Fri May  6 01:05:59 2022: BS 1007 completed
Fri May  6 01:06:21 2022: BS 1008 completed
Fri May  6 01:06:44 2022: BS 1009 completed
Fri May  6 01:07:06 2022: BS 1010 completed
Fri May  6 01:07:29 2022: BS 1011 completed
Fri May  6 01:07:51 2022: BS 1012 completed
Fri May  6 01:08:14 2022: BS 1013 completed
Fri May  6 01:08:36 2022: BS 1014 completed
Fri May  6 01:08:59 2022: BS 1015 completed
Fri May  6 01:09:21 2022: BS 1016 completed
Fri May  6 01:09:44 2022: BS 1017 completed
Fri May  6 01:10:06 2022: BS 1018 completed
Fri May  6 01:10:29 2022: BS 1019 completed
Fri May  6 01:10:51 2022: BS 1020 completed
Fri May  6 01:11:14 2022: BS 1021 completed
Fri May  6 01:11:36 2022: BS 1022 completed
Fri May  6 01:11:59 2022: BS 1023 completed
Fri May  6 01:12:21 2022: BS 1024 completed
Fri May  6 01:12:43 2022: BS 1025 completed
Fri May  6 01:13:06 2022: BS 1026 completed
Fri May  6 01:13:28 2022: BS 1027 completed
Fri May  6 01:13:51 2022: BS 1028 completed
Fri May  6 01:14:13 2022: BS 1029 completed
Fri May  6 01:14:36 2022: BS 1030 completed
Fri May  6 01:14:58 2022: BS 1031 completed
Fri May  6 01:15:21 2022: BS 1032 completed
Fri May  6 01:15:43 2022: BS 1033 completed
Fri May  6 01:16:06 2022: BS 1034 completed
Fri May  6 01:16:28 2022: BS 1035 completed
Fri May  6 01:16:51 2022: BS 1036 completed
Fri May  6 01:17:13 2022: BS 1037 completed
Fri May  6 01:17:36 2022: BS 1038 completed
Fri May  6 01:17:58 2022: BS 1039 completed
Fri May  6 01:18:21 2022: BS 1040 completed
Fri May  6 01:18:43 2022: BS 1041 completed
Fri May  6 01:19:05 2022: BS 1042 completed
Fri May  6 01:19:28 2022: BS 1043 completed
Fri May  6 01:19:50 2022: BS 1044 completed
Fri May  6 01:20:13 2022: BS 1045 completed
Fri May  6 01:20:35 2022: BS 1046 completed
Fri May  6 01:20:58 2022: BS 1047 completed
Fri May  6 01:21:20 2022: BS 1048 completed
Fri May  6 01:21:43 2022: BS 1049 completed
Fri May  6 01:22:05 2022: BS 1050 completed
Fri May  6 01:22:28 2022: BS 1051 completed
Fri May  6 01:22:50 2022: BS 1052 completed
Fri May  6 01:23:13 2022: BS 1053 completed
Fri May  6 01:23:35 2022: BS 1054 completed
Fri May  6 01:23:58 2022: BS 1055 completed
Fri May  6 01:24:20 2022: BS 1056 completed
Fri May  6 01:24:43 2022: BS 1057 completed
Fri May  6 01:25:05 2022: BS 1058 completed
Fri May  6 01:25:27 2022: BS 1059 completed
Fri May  6 01:25:50 2022: BS 1060 completed
Fri May  6 01:26:12 2022: BS 1061 completed
Fri May  6 01:26:35 2022: BS 1062 completed
Fri May  6 01:26:57 2022: BS 1063 completed
Fri May  6 01:27:20 2022: BS 1064 completed
Fri May  6 01:27:42 2022: BS 1065 completed
Fri May  6 01:28:05 2022: BS 1066 completed
Fri May  6 01:28:27 2022: BS 1067 completed
Fri May  6 01:28:50 2022: BS 1068 completed
Fri May  6 01:29:12 2022: BS 1069 completed
Fri May  6 01:29:35 2022: BS 1070 completed
Fri May  6 01:29:57 2022: BS 1071 completed
Fri May  6 01:30:20 2022: BS 1072 completed
Fri May  6 01:30:42 2022: BS 1073 completed
Fri May  6 01:31:05 2022: BS 1074 completed
Fri May  6 01:31:27 2022: BS 1075 completed
Fri May  6 01:31:49 2022: BS 1076 completed
Fri May  6 01:32:12 2022: BS 1077 completed
Fri May  6 01:32:34 2022: BS 1078 completed
Fri May  6 01:32:57 2022: BS 1079 completed
Fri May  6 01:33:19 2022: BS 1080 completed
Fri May  6 01:33:42 2022: BS 1081 completed
Fri May  6 01:34:04 2022: BS 1082 completed
Fri May  6 01:34:27 2022: BS 1083 completed
Fri May  6 01:34:49 2022: BS 1084 completed
Fri May  6 01:35:12 2022: BS 1085 completed
Fri May  6 01:35:34 2022: BS 1086 completed
Fri May  6 01:35:57 2022: BS 1087 completed
Fri May  6 01:36:19 2022: BS 1088 completed
Fri May  6 01:36:42 2022: BS 1089 completed
Fri May  6 01:37:04 2022: BS 1090 completed
Fri May  6 01:37:27 2022: BS 1091 completed
Fri May  6 01:37:49 2022: BS 1092 completed
Fri May  6 01:38:12 2022: BS 1093 completed
Fri May  6 01:38:34 2022: BS 1094 completed
Fri May  6 01:38:56 2022: BS 1095 completed
Fri May  6 01:39:19 2022: BS 1096 completed
Fri May  6 01:39:41 2022: BS 1097 completed
Fri May  6 01:40:04 2022: BS 1098 completed
Fri May  6 01:40:26 2022: BS 1099 completed
Fri May  6 01:40:49 2022: BS 1100 completed
Fri May  6 01:41:11 2022: BS 1101 completed
Fri May  6 01:41:34 2022: BS 1102 completed
Fri May  6 01:41:56 2022: BS 1103 completed
Fri May  6 01:42:19 2022: BS 1104 completed
Fri May  6 01:42:41 2022: BS 1105 completed
Fri May  6 01:43:04 2022: BS 1106 completed
Fri May  6 01:43:26 2022: BS 1107 completed
Fri May  6 01:43:49 2022: BS 1108 completed
Fri May  6 01:44:11 2022: BS 1109 completed
Fri May  6 01:44:34 2022: BS 1110 completed
Fri May  6 01:44:56 2022: BS 1111 completed
Fri May  6 01:45:18 2022: BS 1112 completed
Fri May  6 01:45:41 2022: BS 1113 completed
Fri May  6 01:46:03 2022: BS 1114 completed
Fri May  6 01:46:26 2022: BS 1115 completed
Fri May  6 01:46:48 2022: BS 1116 completed
Fri May  6 01:47:11 2022: BS 1117 completed
Fri May  6 01:47:33 2022: BS 1118 completed
Fri May  6 01:47:56 2022: BS 1119 completed
Fri May  6 01:48:18 2022: BS 1120 completed
Fri May  6 01:48:41 2022: BS 1121 completed
Fri May  6 01:49:03 2022: BS 1122 completed
Fri May  6 01:49:26 2022: BS 1123 completed
Fri May  6 01:49:48 2022: BS 1124 completed
Fri May  6 01:50:11 2022: BS 1125 completed
Fri May  6 01:50:33 2022: BS 1126 completed
Fri May  6 01:50:56 2022: BS 1127 completed
Fri May  6 01:51:18 2022: BS 1128 completed
Fri May  6 01:51:40 2022: BS 1129 completed
Fri May  6 01:52:03 2022: BS 1130 completed
Fri May  6 01:52:25 2022: BS 1131 completed
Fri May  6 01:52:48 2022: BS 1132 completed
Fri May  6 01:53:10 2022: BS 1133 completed
Fri May  6 01:53:33 2022: BS 1134 completed
Fri May  6 01:53:55 2022: BS 1135 completed
Fri May  6 01:54:18 2022: BS 1136 completed
Fri May  6 01:54:40 2022: BS 1137 completed
Fri May  6 01:55:03 2022: BS 1138 completed
Fri May  6 01:55:25 2022: BS 1139 completed
Fri May  6 01:55:48 2022: BS 1140 completed
Fri May  6 01:56:10 2022: BS 1141 completed
Fri May  6 01:56:33 2022: BS 1142 completed
Fri May  6 01:56:55 2022: BS 1143 completed
Fri May  6 01:57:18 2022: BS 1144 completed
Fri May  6 01:57:40 2022: BS 1145 completed
Fri May  6 01:58:02 2022: BS 1146 completed
Fri May  6 01:58:25 2022: BS 1147 completed
Fri May  6 01:58:47 2022: BS 1148 completed
Fri May  6 01:59:10 2022: BS 1149 completed
Fri May  6 01:59:32 2022: BS 1150 completed
Fri May  6 01:59:55 2022: BS 1151 completed
Fri May  6 02:00:17 2022: BS 1152 completed
Fri May  6 02:00:40 2022: BS 1153 completed
Fri May  6 02:01:02 2022: BS 1154 completed
Fri May  6 02:01:25 2022: BS 1155 completed
Fri May  6 02:01:47 2022: BS 1156 completed
Fri May  6 02:02:10 2022: BS 1157 completed
Fri May  6 02:02:32 2022: BS 1158 completed
Fri May  6 02:02:55 2022: BS 1159 completed
Fri May  6 02:03:17 2022: BS 1160 completed
Fri May  6 02:03:40 2022: BS 1161 completed
Fri May  6 02:04:02 2022: BS 1162 completed
Fri May  6 02:04:24 2022: BS 1163 completed
Fri May  6 02:04:47 2022: BS 1164 completed
Fri May  6 02:05:09 2022: BS 1165 completed
Fri May  6 02:05:32 2022: BS 1166 completed
Fri May  6 02:05:54 2022: BS 1167 completed
Fri May  6 02:06:17 2022: BS 1168 completed
Fri May  6 02:06:39 2022: BS 1169 completed
Fri May  6 02:07:02 2022: BS 1170 completed
Fri May  6 02:07:24 2022: BS 1171 completed
Fri May  6 02:07:47 2022: BS 1172 completed
Fri May  6 02:08:09 2022: BS 1173 completed
Fri May  6 02:08:32 2022: BS 1174 completed
Fri May  6 02:08:54 2022: BS 1175 completed
Fri May  6 02:09:17 2022: BS 1176 completed
Fri May  6 02:09:39 2022: BS 1177 completed
Fri May  6 02:10:02 2022: BS 1178 completed
Fri May  6 02:10:24 2022: BS 1179 completed
Fri May  6 02:10:46 2022: BS 1180 completed
Fri May  6 02:11:09 2022: BS 1181 completed
Fri May  6 02:11:31 2022: BS 1182 completed
Fri May  6 02:11:54 2022: BS 1183 completed
Fri May  6 02:12:16 2022: BS 1184 completed
Fri May  6 02:12:39 2022: BS 1185 completed
Fri May  6 02:13:01 2022: BS 1186 completed
Fri May  6 02:13:24 2022: BS 1187 completed
Fri May  6 02:13:46 2022: BS 1188 completed
Fri May  6 02:14:09 2022: BS 1189 completed
Fri May  6 02:14:31 2022: BS 1190 completed
Fri May  6 02:14:54 2022: BS 1191 completed
Fri May  6 02:15:16 2022: BS 1192 completed
Fri May  6 02:15:39 2022: BS 1193 completed
Fri May  6 02:16:01 2022: BS 1194 completed
Fri May  6 02:16:24 2022: BS 1195 completed
Fri May  6 02:16:46 2022: BS 1196 completed
Fri May  6 02:17:08 2022: BS 1197 completed
Fri May  6 02:17:31 2022: BS 1198 completed
Fri May  6 02:17:53 2022: BS 1199 completed
Fri May  6 02:18:16 2022: BS 1200 completed
Fri May  6 02:18:38 2022: BS 1201 completed
Fri May  6 02:19:01 2022: BS 1202 completed
Fri May  6 02:19:23 2022: BS 1203 completed
Fri May  6 02:19:46 2022: BS 1204 completed
Fri May  6 02:20:08 2022: BS 1205 completed
Fri May  6 02:20:31 2022: BS 1206 completed
Fri May  6 02:20:53 2022: BS 1207 completed
Fri May  6 02:21:16 2022: BS 1208 completed
Fri May  6 02:21:38 2022: BS 1209 completed
Fri May  6 02:22:01 2022: BS 1210 completed
Fri May  6 02:22:23 2022: BS 1211 completed
Fri May  6 02:22:46 2022: BS 1212 completed
Fri May  6 02:23:08 2022: BS 1213 completed
Fri May  6 02:23:30 2022: BS 1214 completed
Fri May  6 02:23:53 2022: BS 1215 completed
Fri May  6 02:24:15 2022: BS 1216 completed
Fri May  6 02:24:38 2022: BS 1217 completed
Fri May  6 02:25:00 2022: BS 1218 completed
Fri May  6 02:25:23 2022: BS 1219 completed
Fri May  6 02:25:45 2022: BS 1220 completed
Fri May  6 02:26:08 2022: BS 1221 completed
Fri May  6 02:26:30 2022: BS 1222 completed
Fri May  6 02:26:53 2022: BS 1223 completed
Fri May  6 02:27:15 2022: BS 1224 completed
Fri May  6 02:27:38 2022: BS 1225 completed
Fri May  6 02:28:00 2022: BS 1226 completed
Fri May  6 02:28:23 2022: BS 1227 completed
Fri May  6 02:28:45 2022: BS 1228 completed
Fri May  6 02:29:08 2022: BS 1229 completed
Fri May  6 02:29:30 2022: BS 1230 completed
Fri May  6 02:29:52 2022: BS 1231 completed
Fri May  6 02:30:15 2022: BS 1232 completed
Fri May  6 02:30:37 2022: BS 1233 completed
Fri May  6 02:31:00 2022: BS 1234 completed
Fri May  6 02:31:22 2022: BS 1235 completed
Fri May  6 02:31:45 2022: BS 1236 completed
Fri May  6 02:32:07 2022: BS 1237 completed
Fri May  6 02:32:30 2022: BS 1238 completed
Fri May  6 02:32:52 2022: BS 1239 completed
Fri May  6 02:33:15 2022: BS 1240 completed
Fri May  6 02:33:37 2022: BS 1241 completed
Fri May  6 02:34:00 2022: BS 1242 completed
Fri May  6 02:34:22 2022: BS 1243 completed
Fri May  6 02:34:45 2022: BS 1244 completed
Fri May  6 02:35:07 2022: BS 1245 completed
Fri May  6 02:35:30 2022: BS 1246 completed
Fri May  6 02:35:52 2022: BS 1247 completed
Fri May  6 02:36:15 2022: BS 1248 completed
Fri May  6 02:36:37 2022: BS 1249 completed
Fri May  6 02:36:59 2022: BS 1250 completed
Fri May  6 02:37:22 2022: BS 1251 completed
Fri May  6 02:37:44 2022: BS 1252 completed
Fri May  6 02:38:07 2022: BS 1253 completed
Fri May  6 02:38:29 2022: BS 1254 completed
Fri May  6 02:38:52 2022: BS 1255 completed
Fri May  6 02:39:14 2022: BS 1256 completed
Fri May  6 02:39:37 2022: BS 1257 completed
Fri May  6 02:39:59 2022: BS 1258 completed
Fri May  6 02:40:22 2022: BS 1259 completed
Fri May  6 02:40:44 2022: BS 1260 completed
Fri May  6 02:41:07 2022: BS 1261 completed
Fri May  6 02:41:29 2022: BS 1262 completed
Fri May  6 02:41:52 2022: BS 1263 completed
Fri May  6 02:42:14 2022: BS 1264 completed
Fri May  6 02:42:37 2022: BS 1265 completed
Fri May  6 02:42:59 2022: BS 1266 completed
Fri May  6 02:43:21 2022: BS 1267 completed
Fri May  6 02:43:44 2022: BS 1268 completed
Fri May  6 02:44:06 2022: BS 1269 completed
Fri May  6 02:44:29 2022: BS 1270 completed
Fri May  6 02:44:51 2022: BS 1271 completed
Fri May  6 02:45:14 2022: BS 1272 completed
Fri May  6 02:45:36 2022: BS 1273 completed
Fri May  6 02:45:59 2022: BS 1274 completed
Fri May  6 02:46:21 2022: BS 1275 completed
Fri May  6 02:46:44 2022: BS 1276 completed
Fri May  6 02:47:06 2022: BS 1277 completed
Fri May  6 02:47:29 2022: BS 1278 completed
Fri May  6 02:47:51 2022: BS 1279 completed
Fri May  6 02:48:14 2022: BS 1280 completed
Fri May  6 02:48:36 2022: BS 1281 completed
Fri May  6 02:48:59 2022: BS 1282 completed
Fri May  6 02:49:21 2022: BS 1283 completed
Fri May  6 02:49:43 2022: BS 1284 completed
Fri May  6 02:50:06 2022: BS 1285 completed
Fri May  6 02:50:28 2022: BS 1286 completed
Fri May  6 02:50:51 2022: BS 1287 completed
Fri May  6 02:51:13 2022: BS 1288 completed
Fri May  6 02:51:36 2022: BS 1289 completed
Fri May  6 02:51:58 2022: BS 1290 completed
Fri May  6 02:52:21 2022: BS 1291 completed
Fri May  6 02:52:43 2022: BS 1292 completed
Fri May  6 02:53:06 2022: BS 1293 completed
Fri May  6 02:53:28 2022: BS 1294 completed
Fri May  6 02:53:51 2022: BS 1295 completed
Fri May  6 02:54:13 2022: BS 1296 completed
Fri May  6 02:54:36 2022: BS 1297 completed
Fri May  6 02:54:58 2022: BS 1298 completed
Fri May  6 02:55:21 2022: BS 1299 completed
Fri May  6 02:55:43 2022: BS 1300 completed
Fri May  6 02:56:05 2022: BS 1301 completed
Fri May  6 02:56:28 2022: BS 1302 completed
Fri May  6 02:56:50 2022: BS 1303 completed
Fri May  6 02:57:13 2022: BS 1304 completed
Fri May  6 02:57:35 2022: BS 1305 completed
Fri May  6 02:57:58 2022: BS 1306 completed
Fri May  6 02:58:20 2022: BS 1307 completed
Fri May  6 02:58:43 2022: BS 1308 completed
Fri May  6 02:59:05 2022: BS 1309 completed
Fri May  6 02:59:28 2022: BS 1310 completed
Fri May  6 02:59:50 2022: BS 1311 completed
Fri May  6 03:00:13 2022: BS 1312 completed
Fri May  6 03:00:35 2022: BS 1313 completed
Fri May  6 03:00:58 2022: BS 1314 completed
Fri May  6 03:01:20 2022: BS 1315 completed
Fri May  6 03:01:43 2022: BS 1316 completed
Fri May  6 03:02:05 2022: BS 1317 completed
Fri May  6 03:02:27 2022: BS 1318 completed
Fri May  6 03:02:50 2022: BS 1319 completed
Fri May  6 03:03:12 2022: BS 1320 completed
Fri May  6 03:03:35 2022: BS 1321 completed
Fri May  6 03:03:57 2022: BS 1322 completed
Fri May  6 03:04:20 2022: BS 1323 completed
Fri May  6 03:04:42 2022: BS 1324 completed
Fri May  6 03:05:05 2022: BS 1325 completed
Fri May  6 03:05:27 2022: BS 1326 completed
Fri May  6 03:05:50 2022: BS 1327 completed
Fri May  6 03:06:12 2022: BS 1328 completed
Fri May  6 03:06:35 2022: BS 1329 completed
Fri May  6 03:06:57 2022: BS 1330 completed
Fri May  6 03:07:20 2022: BS 1331 completed
Fri May  6 03:07:42 2022: BS 1332 completed
Fri May  6 03:08:05 2022: BS 1333 completed
Fri May  6 03:08:27 2022: BS 1334 completed
Fri May  6 03:08:49 2022: BS 1335 completed
Fri May  6 03:09:12 2022: BS 1336 completed
Fri May  6 03:09:34 2022: BS 1337 completed
Fri May  6 03:09:57 2022: BS 1338 completed
Fri May  6 03:10:19 2022: BS 1339 completed
Fri May  6 03:10:42 2022: BS 1340 completed
Fri May  6 03:11:04 2022: BS 1341 completed
Fri May  6 03:11:27 2022: BS 1342 completed
Fri May  6 03:11:49 2022: BS 1343 completed
Fri May  6 03:12:12 2022: BS 1344 completed
Fri May  6 03:12:34 2022: BS 1345 completed
Fri May  6 03:12:57 2022: BS 1346 completed
Fri May  6 03:13:19 2022: BS 1347 completed
Fri May  6 03:13:42 2022: BS 1348 completed
Fri May  6 03:14:04 2022: BS 1349 completed
Fri May  6 03:14:27 2022: BS 1350 completed
Fri May  6 03:14:49 2022: BS 1351 completed
Fri May  6 03:15:11 2022: BS 1352 completed
Fri May  6 03:15:34 2022: BS 1353 completed
Fri May  6 03:15:56 2022: BS 1354 completed
Fri May  6 03:16:19 2022: BS 1355 completed
Fri May  6 03:16:41 2022: BS 1356 completed
Fri May  6 03:17:04 2022: BS 1357 completed
Fri May  6 03:17:26 2022: BS 1358 completed
Fri May  6 03:17:49 2022: BS 1359 completed
Fri May  6 03:18:11 2022: BS 1360 completed
Fri May  6 03:18:34 2022: BS 1361 completed
Fri May  6 03:18:56 2022: BS 1362 completed
Fri May  6 03:19:19 2022: BS 1363 completed
Fri May  6 03:19:41 2022: BS 1364 completed
Fri May  6 03:20:04 2022: BS 1365 completed
Fri May  6 03:20:26 2022: BS 1366 completed
Fri May  6 03:20:49 2022: BS 1367 completed
Fri May  6 03:21:11 2022: BS 1368 completed
Fri May  6 03:21:33 2022: BS 1369 completed
Fri May  6 03:21:56 2022: BS 1370 completed
Fri May  6 03:22:18 2022: BS 1371 completed
Fri May  6 03:22:41 2022: BS 1372 completed
Fri May  6 03:23:03 2022: BS 1373 completed
Fri May  6 03:23:26 2022: BS 1374 completed
Fri May  6 03:23:48 2022: BS 1375 completed
Fri May  6 03:24:11 2022: BS 1376 completed
Fri May  6 03:24:33 2022: BS 1377 completed
Fri May  6 03:24:56 2022: BS 1378 completed
Fri May  6 03:25:18 2022: BS 1379 completed
Fri May  6 03:25:41 2022: BS 1380 completed
Fri May  6 03:26:03 2022: BS 1381 completed
Fri May  6 03:26:26 2022: BS 1382 completed
Fri May  6 03:26:48 2022: BS 1383 completed
Fri May  6 03:27:11 2022: BS 1384 completed
Fri May  6 03:27:33 2022: BS 1385 completed
Fri May  6 03:27:55 2022: BS 1386 completed
Fri May  6 03:28:18 2022: BS 1387 completed
Fri May  6 03:28:40 2022: BS 1388 completed
Fri May  6 03:29:03 2022: BS 1389 completed
Fri May  6 03:29:25 2022: BS 1390 completed
Fri May  6 03:29:48 2022: BS 1391 completed
Fri May  6 03:30:10 2022: BS 1392 completed
Fri May  6 03:30:33 2022: BS 1393 completed
Fri May  6 03:30:55 2022: BS 1394 completed
Fri May  6 03:31:18 2022: BS 1395 completed
Fri May  6 03:31:40 2022: BS 1396 completed
Fri May  6 03:32:03 2022: BS 1397 completed
Fri May  6 03:32:25 2022: BS 1398 completed
Fri May  6 03:32:48 2022: BS 1399 completed
Fri May  6 03:33:10 2022: BS 1400 completed
Fri May  6 03:33:33 2022: BS 1401 completed
Fri May  6 03:33:55 2022: BS 1402 completed
Fri May  6 03:34:17 2022: BS 1403 completed
Fri May  6 03:34:40 2022: BS 1404 completed
Fri May  6 03:35:02 2022: BS 1405 completed
Fri May  6 03:35:25 2022: BS 1406 completed
Fri May  6 03:35:47 2022: BS 1407 completed
Fri May  6 03:36:10 2022: BS 1408 completed
Fri May  6 03:36:32 2022: BS 1409 completed
Fri May  6 03:36:55 2022: BS 1410 completed
Fri May  6 03:37:17 2022: BS 1411 completed
Fri May  6 03:37:40 2022: BS 1412 completed
Fri May  6 03:38:02 2022: BS 1413 completed
Fri May  6 03:38:25 2022: BS 1414 completed
Fri May  6 03:38:47 2022: BS 1415 completed
Fri May  6 03:39:10 2022: BS 1416 completed
Fri May  6 03:39:32 2022: BS 1417 completed
Fri May  6 03:39:55 2022: BS 1418 completed
Fri May  6 03:40:17 2022: BS 1419 completed
Fri May  6 03:40:39 2022: BS 1420 completed
Fri May  6 03:41:02 2022: BS 1421 completed
Fri May  6 03:41:24 2022: BS 1422 completed
Fri May  6 03:41:47 2022: BS 1423 completed
Fri May  6 03:42:09 2022: BS 1424 completed
Fri May  6 03:42:32 2022: BS 1425 completed
Fri May  6 03:42:54 2022: BS 1426 completed
Fri May  6 03:43:17 2022: BS 1427 completed
Fri May  6 03:43:39 2022: BS 1428 completed
Fri May  6 03:44:02 2022: BS 1429 completed
Fri May  6 03:44:24 2022: BS 1430 completed
Fri May  6 03:44:47 2022: BS 1431 completed
Fri May  6 03:45:09 2022: BS 1432 completed
Fri May  6 03:45:32 2022: BS 1433 completed
Fri May  6 03:45:54 2022: BS 1434 completed
Fri May  6 03:46:17 2022: BS 1435 completed
Fri May  6 03:46:39 2022: BS 1436 completed
Fri May  6 03:47:01 2022: BS 1437 completed
Fri May  6 03:47:24 2022: BS 1438 completed
Fri May  6 03:47:46 2022: BS 1439 completed
Fri May  6 03:48:09 2022: BS 1440 completed
Fri May  6 03:48:31 2022: BS 1441 completed
Fri May  6 03:48:54 2022: BS 1442 completed
Fri May  6 03:49:16 2022: BS 1443 completed
Fri May  6 03:49:39 2022: BS 1444 completed
Fri May  6 03:50:01 2022: BS 1445 completed
Fri May  6 03:50:24 2022: BS 1446 completed
Fri May  6 03:50:46 2022: BS 1447 completed
Fri May  6 03:51:09 2022: BS 1448 completed
Fri May  6 03:51:31 2022: BS 1449 completed
Fri May  6 03:51:54 2022: BS 1450 completed
Fri May  6 03:52:16 2022: BS 1451 completed
Fri May  6 03:52:39 2022: BS 1452 completed
Fri May  6 03:53:01 2022: BS 1453 completed
Fri May  6 03:53:24 2022: BS 1454 completed
Fri May  6 03:53:46 2022: BS 1455 completed
Fri May  6 03:54:08 2022: BS 1456 completed
Fri May  6 03:54:31 2022: BS 1457 completed
Fri May  6 03:54:53 2022: BS 1458 completed
Fri May  6 03:55:16 2022: BS 1459 completed
Fri May  6 03:55:38 2022: BS 1460 completed
Fri May  6 03:56:01 2022: BS 1461 completed
Fri May  6 03:56:23 2022: BS 1462 completed
Fri May  6 03:56:46 2022: BS 1463 completed
Fri May  6 03:57:08 2022: BS 1464 completed
Fri May  6 03:57:31 2022: BS 1465 completed
Fri May  6 03:57:53 2022: BS 1466 completed
Fri May  6 03:58:16 2022: BS 1467 completed
Fri May  6 03:58:38 2022: BS 1468 completed
Fri May  6 03:59:01 2022: BS 1469 completed
Fri May  6 03:59:23 2022: BS 1470 completed
Fri May  6 03:59:46 2022: BS 1471 completed
Fri May  6 04:00:08 2022: BS 1472 completed
Fri May  6 04:00:30 2022: BS 1473 completed
Fri May  6 04:00:53 2022: BS 1474 completed
Fri May  6 04:01:15 2022: BS 1475 completed
Fri May  6 04:01:38 2022: BS 1476 completed
Fri May  6 04:02:00 2022: BS 1477 completed
Fri May  6 04:02:23 2022: BS 1478 completed
Fri May  6 04:02:45 2022: BS 1479 completed
Fri May  6 04:03:08 2022: BS 1480 completed
Fri May  6 04:03:30 2022: BS 1481 completed
Fri May  6 04:03:53 2022: BS 1482 completed
Fri May  6 04:04:15 2022: BS 1483 completed
Fri May  6 04:04:38 2022: BS 1484 completed
Fri May  6 04:05:00 2022: BS 1485 completed
Fri May  6 04:05:23 2022: BS 1486 completed
Fri May  6 04:05:45 2022: BS 1487 completed
Fri May  6 04:06:08 2022: BS 1488 completed
Fri May  6 04:06:30 2022: BS 1489 completed
Fri May  6 04:06:52 2022: BS 1490 completed
Fri May  6 04:07:15 2022: BS 1491 completed
Fri May  6 04:07:37 2022: BS 1492 completed
Fri May  6 04:08:00 2022: BS 1493 completed
Fri May  6 04:08:22 2022: BS 1494 completed
Fri May  6 04:08:45 2022: BS 1495 completed
Fri May  6 04:09:07 2022: BS 1496 completed
Fri May  6 04:09:30 2022: BS 1497 completed
Fri May  6 04:09:52 2022: BS 1498 completed
Fri May  6 04:10:15 2022: BS 1499 completed
Fri May  6 04:10:37 2022: BS 1500 completed
Fri May  6 04:11:00 2022: BS 1501 completed
Fri May  6 04:11:22 2022: BS 1502 completed
Fri May  6 04:11:45 2022: BS 1503 completed
Fri May  6 04:12:07 2022: BS 1504 completed
Fri May  6 04:12:30 2022: BS 1505 completed
Fri May  6 04:12:52 2022: BS 1506 completed
Fri May  6 04:13:14 2022: BS 1507 completed
Fri May  6 04:13:37 2022: BS 1508 completed
Fri May  6 04:13:59 2022: BS 1509 completed
Fri May  6 04:14:22 2022: BS 1510 completed
Fri May  6 04:14:44 2022: BS 1511 completed
Fri May  6 04:15:07 2022: BS 1512 completed
Fri May  6 04:15:29 2022: BS 1513 completed
Fri May  6 04:15:52 2022: BS 1514 completed
Fri May  6 04:16:14 2022: BS 1515 completed
Fri May  6 04:16:37 2022: BS 1516 completed
Fri May  6 04:16:59 2022: BS 1517 completed
Fri May  6 04:17:22 2022: BS 1518 completed
Fri May  6 04:17:44 2022: BS 1519 completed
Fri May  6 04:18:07 2022: BS 1520 completed
Fri May  6 04:18:29 2022: BS 1521 completed
Fri May  6 04:18:52 2022: BS 1522 completed
Fri May  6 04:19:14 2022: BS 1523 completed
Fri May  6 04:19:36 2022: BS 1524 completed
Fri May  6 04:19:59 2022: BS 1525 completed
Fri May  6 04:20:21 2022: BS 1526 completed
Fri May  6 04:20:44 2022: BS 1527 completed
Fri May  6 04:21:06 2022: BS 1528 completed
Fri May  6 04:21:29 2022: BS 1529 completed
Fri May  6 04:21:51 2022: BS 1530 completed
Fri May  6 04:22:14 2022: BS 1531 completed
Fri May  6 04:22:36 2022: BS 1532 completed
Fri May  6 04:22:59 2022: BS 1533 completed
Fri May  6 04:23:21 2022: BS 1534 completed
Fri May  6 04:23:44 2022: BS 1535 completed
Fri May  6 04:24:06 2022: BS 1536 completed
Fri May  6 04:24:29 2022: BS 1537 completed
Fri May  6 04:24:51 2022: BS 1538 completed
Fri May  6 04:25:14 2022: BS 1539 completed
Fri May  6 04:25:36 2022: BS 1540 completed
Fri May  6 04:25:59 2022: BS 1541 completed
Fri May  6 04:26:21 2022: BS 1542 completed
Fri May  6 04:26:43 2022: BS 1543 completed
Fri May  6 04:27:06 2022: BS 1544 completed
Fri May  6 04:27:28 2022: BS 1545 completed
Fri May  6 04:27:51 2022: BS 1546 completed
Fri May  6 04:28:13 2022: BS 1547 completed
Fri May  6 04:28:36 2022: BS 1548 completed
Fri May  6 04:28:58 2022: BS 1549 completed
Fri May  6 04:29:21 2022: BS 1550 completed
Fri May  6 04:29:43 2022: BS 1551 completed
Fri May  6 04:30:06 2022: BS 1552 completed
Fri May  6 04:30:28 2022: BS 1553 completed
Fri May  6 04:30:51 2022: BS 1554 completed
Fri May  6 04:31:13 2022: BS 1555 completed
Fri May  6 04:31:36 2022: BS 1556 completed
Fri May  6 04:31:58 2022: BS 1557 completed
Fri May  6 04:32:21 2022: BS 1558 completed
Fri May  6 04:32:43 2022: BS 1559 completed
Fri May  6 04:33:05 2022: BS 1560 completed
Fri May  6 04:33:28 2022: BS 1561 completed
Fri May  6 04:33:50 2022: BS 1562 completed
Fri May  6 04:34:13 2022: BS 1563 completed
Fri May  6 04:34:35 2022: BS 1564 completed
Fri May  6 04:34:58 2022: BS 1565 completed
Fri May  6 04:35:20 2022: BS 1566 completed
Fri May  6 04:35:43 2022: BS 1567 completed
Fri May  6 04:36:05 2022: BS 1568 completed
Fri May  6 04:36:28 2022: BS 1569 completed
Fri May  6 04:36:50 2022: BS 1570 completed
Fri May  6 04:37:13 2022: BS 1571 completed
Fri May  6 04:37:35 2022: BS 1572 completed
Fri May  6 04:37:58 2022: BS 1573 completed
Fri May  6 04:38:20 2022: BS 1574 completed
Fri May  6 04:38:42 2022: BS 1575 completed
Fri May  6 04:39:05 2022: BS 1576 completed
Fri May  6 04:39:27 2022: BS 1577 completed
Fri May  6 04:39:50 2022: BS 1578 completed
Fri May  6 04:40:12 2022: BS 1579 completed
Fri May  6 04:40:35 2022: BS 1580 completed
Fri May  6 04:40:57 2022: BS 1581 completed
Fri May  6 04:41:20 2022: BS 1582 completed
Fri May  6 04:41:42 2022: BS 1583 completed
Fri May  6 04:42:05 2022: BS 1584 completed
Fri May  6 04:42:27 2022: BS 1585 completed
Fri May  6 04:42:50 2022: BS 1586 completed
Fri May  6 04:43:12 2022: BS 1587 completed
Fri May  6 04:43:35 2022: BS 1588 completed
Fri May  6 04:43:57 2022: BS 1589 completed
Fri May  6 04:44:20 2022: BS 1590 completed
Fri May  6 04:44:42 2022: BS 1591 completed
Fri May  6 04:45:05 2022: BS 1592 completed
Fri May  6 04:45:27 2022: BS 1593 completed
Fri May  6 04:45:49 2022: BS 1594 completed
Fri May  6 04:46:12 2022: BS 1595 completed
Fri May  6 04:46:34 2022: BS 1596 completed
Fri May  6 04:46:57 2022: BS 1597 completed
Fri May  6 04:47:19 2022: BS 1598 completed
Fri May  6 04:47:42 2022: BS 1599 completed
Fri May  6 04:48:04 2022: BS 1600 completed
Fri May  6 04:48:27 2022: BS 1601 completed
Fri May  6 04:48:49 2022: BS 1602 completed
Fri May  6 04:49:12 2022: BS 1603 completed
Fri May  6 04:49:34 2022: BS 1604 completed
Fri May  6 04:49:57 2022: BS 1605 completed
Fri May  6 04:50:19 2022: BS 1606 completed
Fri May  6 04:50:42 2022: BS 1607 completed
Fri May  6 04:51:04 2022: BS 1608 completed
Fri May  6 04:51:26 2022: BS 1609 completed
Fri May  6 04:51:49 2022: BS 1610 completed
Fri May  6 04:52:11 2022: BS 1611 completed
Fri May  6 04:52:34 2022: BS 1612 completed
Fri May  6 04:52:56 2022: BS 1613 completed
Fri May  6 04:53:19 2022: BS 1614 completed
Fri May  6 04:53:41 2022: BS 1615 completed
Fri May  6 04:54:04 2022: BS 1616 completed
Fri May  6 04:54:26 2022: BS 1617 completed
Fri May  6 04:54:49 2022: BS 1618 completed
Fri May  6 04:55:11 2022: BS 1619 completed
Fri May  6 04:55:34 2022: BS 1620 completed
Fri May  6 04:55:56 2022: BS 1621 completed
Fri May  6 04:56:19 2022: BS 1622 completed
Fri May  6 04:56:41 2022: BS 1623 completed
Fri May  6 04:57:04 2022: BS 1624 completed
Fri May  6 04:57:26 2022: BS 1625 completed
Fri May  6 04:57:49 2022: BS 1626 completed
Fri May  6 04:58:11 2022: BS 1627 completed
Fri May  6 04:58:33 2022: BS 1628 completed
Fri May  6 04:58:56 2022: BS 1629 completed
Fri May  6 04:59:18 2022: BS 1630 completed
Fri May  6 04:59:41 2022: BS 1631 completed
Fri May  6 05:00:03 2022: BS 1632 completed
Fri May  6 05:00:26 2022: BS 1633 completed
Fri May  6 05:00:48 2022: BS 1634 completed
Fri May  6 05:01:11 2022: BS 1635 completed
Fri May  6 05:01:33 2022: BS 1636 completed
Fri May  6 05:01:56 2022: BS 1637 completed
Fri May  6 05:02:18 2022: BS 1638 completed
Fri May  6 05:02:41 2022: BS 1639 completed
Fri May  6 05:03:03 2022: BS 1640 completed
Fri May  6 05:03:26 2022: BS 1641 completed
Fri May  6 05:03:48 2022: BS 1642 completed
Fri May  6 05:04:11 2022: BS 1643 completed
Fri May  6 05:04:33 2022: BS 1644 completed
Fri May  6 05:04:55 2022: BS 1645 completed
Fri May  6 05:05:18 2022: BS 1646 completed
Fri May  6 05:05:40 2022: BS 1647 completed
Fri May  6 05:06:03 2022: BS 1648 completed
Fri May  6 05:06:25 2022: BS 1649 completed
Fri May  6 05:06:48 2022: BS 1650 completed
Fri May  6 05:07:10 2022: BS 1651 completed
Fri May  6 05:07:33 2022: BS 1652 completed
Fri May  6 05:07:55 2022: BS 1653 completed
Fri May  6 05:08:18 2022: BS 1654 completed
Fri May  6 05:08:40 2022: BS 1655 completed
Fri May  6 05:09:03 2022: BS 1656 completed
Fri May  6 05:09:25 2022: BS 1657 completed
Fri May  6 05:09:48 2022: BS 1658 completed
Fri May  6 05:10:10 2022: BS 1659 completed
Fri May  6 05:10:33 2022: BS 1660 completed
Fri May  6 05:10:55 2022: BS 1661 completed
Fri May  6 05:11:17 2022: BS 1662 completed
Fri May  6 05:11:40 2022: BS 1663 completed
Fri May  6 05:12:02 2022: BS 1664 completed
Fri May  6 05:12:25 2022: BS 1665 completed
Fri May  6 05:12:47 2022: BS 1666 completed
Fri May  6 05:13:10 2022: BS 1667 completed
Fri May  6 05:13:32 2022: BS 1668 completed
Fri May  6 05:13:55 2022: BS 1669 completed
Fri May  6 05:14:17 2022: BS 1670 completed
Fri May  6 05:14:40 2022: BS 1671 completed
Fri May  6 05:15:02 2022: BS 1672 completed
Fri May  6 05:15:25 2022: BS 1673 completed
Fri May  6 05:15:47 2022: BS 1674 completed
Fri May  6 05:16:10 2022: BS 1675 completed
Fri May  6 05:16:32 2022: BS 1676 completed
Fri May  6 05:16:55 2022: BS 1677 completed
Fri May  6 05:17:17 2022: BS 1678 completed
Fri May  6 05:17:39 2022: BS 1679 completed
Fri May  6 05:18:02 2022: BS 1680 completed
Fri May  6 05:18:24 2022: BS 1681 completed
Fri May  6 05:18:47 2022: BS 1682 completed
Fri May  6 05:19:09 2022: BS 1683 completed
Fri May  6 05:19:32 2022: BS 1684 completed
Fri May  6 05:19:54 2022: BS 1685 completed
Fri May  6 05:20:17 2022: BS 1686 completed
Fri May  6 05:20:39 2022: BS 1687 completed
Fri May  6 05:21:02 2022: BS 1688 completed
Fri May  6 05:21:24 2022: BS 1689 completed
Fri May  6 05:21:47 2022: BS 1690 completed
Fri May  6 05:22:09 2022: BS 1691 completed
Fri May  6 05:22:32 2022: BS 1692 completed
Fri May  6 05:22:54 2022: BS 1693 completed
Fri May  6 05:23:17 2022: BS 1694 completed
Fri May  6 05:23:39 2022: BS 1695 completed
Fri May  6 05:24:01 2022: BS 1696 completed
Fri May  6 05:24:24 2022: BS 1697 completed
Fri May  6 05:24:46 2022: BS 1698 completed
Fri May  6 05:25:09 2022: BS 1699 completed
Fri May  6 05:25:31 2022: BS 1700 completed
Fri May  6 05:25:54 2022: BS 1701 completed
Fri May  6 05:26:16 2022: BS 1702 completed
Fri May  6 05:26:39 2022: BS 1703 completed
Fri May  6 05:27:01 2022: BS 1704 completed
Fri May  6 05:27:24 2022: BS 1705 completed
Fri May  6 05:27:46 2022: BS 1706 completed
Fri May  6 05:28:09 2022: BS 1707 completed
Fri May  6 05:28:31 2022: BS 1708 completed
Fri May  6 05:28:54 2022: BS 1709 completed
Fri May  6 05:29:16 2022: BS 1710 completed
Fri May  6 05:29:39 2022: BS 1711 completed
Fri May  6 05:30:01 2022: BS 1712 completed
Fri May  6 05:30:24 2022: BS 1713 completed
Fri May  6 05:30:46 2022: BS 1714 completed
Fri May  6 05:31:08 2022: BS 1715 completed
Fri May  6 05:31:31 2022: BS 1716 completed
Fri May  6 05:31:53 2022: BS 1717 completed
Fri May  6 05:32:16 2022: BS 1718 completed
Fri May  6 05:32:38 2022: BS 1719 completed
Fri May  6 05:33:01 2022: BS 1720 completed
Fri May  6 05:33:23 2022: BS 1721 completed
Fri May  6 05:33:46 2022: BS 1722 completed
Fri May  6 05:34:08 2022: BS 1723 completed
Fri May  6 05:34:31 2022: BS 1724 completed
Fri May  6 05:34:53 2022: BS 1725 completed
Fri May  6 05:35:16 2022: BS 1726 completed
Fri May  6 05:35:38 2022: BS 1727 completed
Fri May  6 05:36:01 2022: BS 1728 completed
Fri May  6 05:36:23 2022: BS 1729 completed
Fri May  6 05:36:45 2022: BS 1730 completed
Fri May  6 05:37:08 2022: BS 1731 completed
Fri May  6 05:37:30 2022: BS 1732 completed
Fri May  6 05:37:53 2022: BS 1733 completed
Fri May  6 05:38:15 2022: BS 1734 completed
Fri May  6 05:38:38 2022: BS 1735 completed
Fri May  6 05:39:00 2022: BS 1736 completed
Fri May  6 05:39:23 2022: BS 1737 completed
Fri May  6 05:39:45 2022: BS 1738 completed
Fri May  6 05:40:08 2022: BS 1739 completed
Fri May  6 05:40:30 2022: BS 1740 completed
Fri May  6 05:40:53 2022: BS 1741 completed
Fri May  6 05:41:15 2022: BS 1742 completed
Fri May  6 05:41:38 2022: BS 1743 completed
Fri May  6 05:42:00 2022: BS 1744 completed
Fri May  6 05:42:23 2022: BS 1745 completed
Fri May  6 05:42:45 2022: BS 1746 completed
Fri May  6 05:43:08 2022: BS 1747 completed
Fri May  6 05:43:30 2022: BS 1748 completed
Fri May  6 05:43:52 2022: BS 1749 completed
Fri May  6 05:44:15 2022: BS 1750 completed
Fri May  6 05:44:37 2022: BS 1751 completed
Fri May  6 05:45:00 2022: BS 1752 completed
Fri May  6 05:45:22 2022: BS 1753 completed
Fri May  6 05:45:45 2022: BS 1754 completed
Fri May  6 05:46:07 2022: BS 1755 completed
Fri May  6 05:46:30 2022: BS 1756 completed
Fri May  6 05:46:52 2022: BS 1757 completed
Fri May  6 05:47:15 2022: BS 1758 completed
Fri May  6 05:47:37 2022: BS 1759 completed
Fri May  6 05:48:00 2022: BS 1760 completed
Fri May  6 05:48:22 2022: BS 1761 completed
Fri May  6 05:48:45 2022: BS 1762 completed
Fri May  6 05:49:07 2022: BS 1763 completed
Fri May  6 05:49:30 2022: BS 1764 completed
Fri May  6 05:49:52 2022: BS 1765 completed
Fri May  6 05:50:14 2022: BS 1766 completed
Fri May  6 05:50:37 2022: BS 1767 completed
Fri May  6 05:50:59 2022: BS 1768 completed
Fri May  6 05:51:22 2022: BS 1769 completed
Fri May  6 05:51:44 2022: BS 1770 completed
Fri May  6 05:52:07 2022: BS 1771 completed
Fri May  6 05:52:29 2022: BS 1772 completed
Fri May  6 05:52:52 2022: BS 1773 completed
Fri May  6 05:53:14 2022: BS 1774 completed
Fri May  6 05:53:37 2022: BS 1775 completed
Fri May  6 05:53:59 2022: BS 1776 completed
Fri May  6 05:54:22 2022: BS 1777 completed
Fri May  6 05:54:44 2022: BS 1778 completed
Fri May  6 05:55:07 2022: BS 1779 completed
Fri May  6 05:55:29 2022: BS 1780 completed
Fri May  6 05:55:51 2022: BS 1781 completed
Fri May  6 05:56:14 2022: BS 1782 completed
Fri May  6 05:56:36 2022: BS 1783 completed
Fri May  6 05:56:59 2022: BS 1784 completed
Fri May  6 05:57:21 2022: BS 1785 completed
Fri May  6 05:57:44 2022: BS 1786 completed
Fri May  6 05:58:06 2022: BS 1787 completed
Fri May  6 05:58:29 2022: BS 1788 completed
Fri May  6 05:58:51 2022: BS 1789 completed
Fri May  6 05:59:14 2022: BS 1790 completed
Fri May  6 05:59:36 2022: BS 1791 completed
Fri May  6 05:59:59 2022: BS 1792 completed
Fri May  6 06:00:21 2022: BS 1793 completed
Fri May  6 06:00:44 2022: BS 1794 completed
Fri May  6 06:01:06 2022: BS 1795 completed
Fri May  6 06:01:29 2022: BS 1796 completed
Fri May  6 06:01:51 2022: BS 1797 completed
Fri May  6 06:02:14 2022: BS 1798 completed
Fri May  6 06:02:36 2022: BS 1799 completed
Fri May  6 06:02:59 2022: BS 1800 completed
Fri May  6 06:03:21 2022: BS 1801 completed
Fri May  6 06:03:43 2022: BS 1802 completed
Fri May  6 06:04:06 2022: BS 1803 completed
Fri May  6 06:04:28 2022: BS 1804 completed
Fri May  6 06:04:51 2022: BS 1805 completed
Fri May  6 06:05:13 2022: BS 1806 completed
Fri May  6 06:05:36 2022: BS 1807 completed
Fri May  6 06:05:58 2022: BS 1808 completed
Fri May  6 06:06:21 2022: BS 1809 completed
Fri May  6 06:06:43 2022: BS 1810 completed
Fri May  6 06:07:06 2022: BS 1811 completed
Fri May  6 06:07:28 2022: BS 1812 completed
Fri May  6 06:07:51 2022: BS 1813 completed
Fri May  6 06:08:13 2022: BS 1814 completed
Fri May  6 06:08:36 2022: BS 1815 completed
Fri May  6 06:08:58 2022: BS 1816 completed
Fri May  6 06:09:20 2022: BS 1817 completed
Fri May  6 06:09:43 2022: BS 1818 completed
Fri May  6 06:10:05 2022: BS 1819 completed
Fri May  6 06:10:28 2022: BS 1820 completed
Fri May  6 06:10:50 2022: BS 1821 completed
Fri May  6 06:11:13 2022: BS 1822 completed
Fri May  6 06:11:35 2022: BS 1823 completed
Fri May  6 06:11:58 2022: BS 1824 completed
Fri May  6 06:12:20 2022: BS 1825 completed
Fri May  6 06:12:43 2022: BS 1826 completed
Fri May  6 06:13:05 2022: BS 1827 completed
Fri May  6 06:13:28 2022: BS 1828 completed
Fri May  6 06:13:50 2022: BS 1829 completed
Fri May  6 06:14:13 2022: BS 1830 completed
Fri May  6 06:14:35 2022: BS 1831 completed
Fri May  6 06:14:58 2022: BS 1832 completed
Fri May  6 06:15:20 2022: BS 1833 completed
Fri May  6 06:15:42 2022: BS 1834 completed
Fri May  6 06:16:05 2022: BS 1835 completed
Fri May  6 06:16:27 2022: BS 1836 completed
Fri May  6 06:16:50 2022: BS 1837 completed
Fri May  6 06:17:12 2022: BS 1838 completed
Fri May  6 06:17:35 2022: BS 1839 completed
Fri May  6 06:17:57 2022: BS 1840 completed
Fri May  6 06:18:20 2022: BS 1841 completed
Fri May  6 06:18:42 2022: BS 1842 completed
Fri May  6 06:19:05 2022: BS 1843 completed
Fri May  6 06:19:27 2022: BS 1844 completed
Fri May  6 06:19:50 2022: BS 1845 completed
Fri May  6 06:20:12 2022: BS 1846 completed
Fri May  6 06:20:35 2022: BS 1847 completed
Fri May  6 06:20:57 2022: BS 1848 completed
Fri May  6 06:21:20 2022: BS 1849 completed
Fri May  6 06:21:42 2022: BS 1850 completed
Fri May  6 06:22:04 2022: BS 1851 completed
Fri May  6 06:22:27 2022: BS 1852 completed
Fri May  6 06:22:49 2022: BS 1853 completed
Fri May  6 06:23:12 2022: BS 1854 completed
Fri May  6 06:23:34 2022: BS 1855 completed
Fri May  6 06:23:57 2022: BS 1856 completed
Fri May  6 06:24:19 2022: BS 1857 completed
Fri May  6 06:24:42 2022: BS 1858 completed
Fri May  6 06:25:04 2022: BS 1859 completed
Fri May  6 06:25:27 2022: BS 1860 completed
Fri May  6 06:25:49 2022: BS 1861 completed
Fri May  6 06:26:12 2022: BS 1862 completed
Fri May  6 06:26:34 2022: BS 1863 completed
Fri May  6 06:26:57 2022: BS 1864 completed
Fri May  6 06:27:19 2022: BS 1865 completed
Fri May  6 06:27:42 2022: BS 1866 completed
Fri May  6 06:28:04 2022: BS 1867 completed
Fri May  6 06:28:26 2022: BS 1868 completed
Fri May  6 06:28:49 2022: BS 1869 completed
Fri May  6 06:29:11 2022: BS 1870 completed
Fri May  6 06:29:34 2022: BS 1871 completed
Fri May  6 06:29:56 2022: BS 1872 completed
Fri May  6 06:30:19 2022: BS 1873 completed
Fri May  6 06:30:41 2022: BS 1874 completed
Fri May  6 06:31:04 2022: BS 1875 completed
Fri May  6 06:31:26 2022: BS 1876 completed
Fri May  6 06:31:49 2022: BS 1877 completed
Fri May  6 06:32:11 2022: BS 1878 completed
Fri May  6 06:32:34 2022: BS 1879 completed
Fri May  6 06:32:56 2022: BS 1880 completed
Fri May  6 06:33:19 2022: BS 1881 completed
Fri May  6 06:33:41 2022: BS 1882 completed
Fri May  6 06:34:04 2022: BS 1883 completed
Fri May  6 06:34:26 2022: BS 1884 completed
Fri May  6 06:34:48 2022: BS 1885 completed
Fri May  6 06:35:11 2022: BS 1886 completed
Fri May  6 06:35:33 2022: BS 1887 completed
Fri May  6 06:35:56 2022: BS 1888 completed
Fri May  6 06:36:18 2022: BS 1889 completed
Fri May  6 06:36:41 2022: BS 1890 completed
Fri May  6 06:37:03 2022: BS 1891 completed
Fri May  6 06:37:26 2022: BS 1892 completed
Fri May  6 06:37:48 2022: BS 1893 completed
Fri May  6 06:38:11 2022: BS 1894 completed
Fri May  6 06:38:33 2022: BS 1895 completed
Fri May  6 06:38:56 2022: BS 1896 completed
Fri May  6 06:39:18 2022: BS 1897 completed
Fri May  6 06:39:41 2022: BS 1898 completed
Fri May  6 06:40:03 2022: BS 1899 completed
Fri May  6 06:40:26 2022: BS 1900 completed
Fri May  6 06:40:48 2022: BS 1901 completed
Fri May  6 06:41:10 2022: BS 1902 completed
Fri May  6 06:41:33 2022: BS 1903 completed
Fri May  6 06:41:55 2022: BS 1904 completed
Fri May  6 06:42:18 2022: BS 1905 completed
Fri May  6 06:42:40 2022: BS 1906 completed
Fri May  6 06:43:03 2022: BS 1907 completed
Fri May  6 06:43:25 2022: BS 1908 completed
Fri May  6 06:43:48 2022: BS 1909 completed
Fri May  6 06:44:10 2022: BS 1910 completed
Fri May  6 06:44:33 2022: BS 1911 completed
Fri May  6 06:44:55 2022: BS 1912 completed
Fri May  6 06:45:18 2022: BS 1913 completed
Fri May  6 06:45:40 2022: BS 1914 completed
Fri May  6 06:46:03 2022: BS 1915 completed
Fri May  6 06:46:25 2022: BS 1916 completed
Fri May  6 06:46:48 2022: BS 1917 completed
Fri May  6 06:47:10 2022: BS 1918 completed
Fri May  6 06:47:32 2022: BS 1919 completed
Fri May  6 06:47:55 2022: BS 1920 completed
Fri May  6 06:48:17 2022: BS 1921 completed
Fri May  6 06:48:40 2022: BS 1922 completed
Fri May  6 06:49:02 2022: BS 1923 completed
Fri May  6 06:49:25 2022: BS 1924 completed
Fri May  6 06:49:47 2022: BS 1925 completed
Fri May  6 06:50:10 2022: BS 1926 completed
Fri May  6 06:50:32 2022: BS 1927 completed
Fri May  6 06:50:55 2022: BS 1928 completed
Fri May  6 06:51:17 2022: BS 1929 completed
Fri May  6 06:51:40 2022: BS 1930 completed
Fri May  6 06:52:02 2022: BS 1931 completed
Fri May  6 06:52:25 2022: BS 1932 completed
Fri May  6 06:52:47 2022: BS 1933 completed
Fri May  6 06:53:10 2022: BS 1934 completed
Fri May  6 06:53:32 2022: BS 1935 completed
Fri May  6 06:53:55 2022: BS 1936 completed
Fri May  6 06:54:17 2022: BS 1937 completed
Fri May  6 06:54:39 2022: BS 1938 completed
Fri May  6 06:55:02 2022: BS 1939 completed
Fri May  6 06:55:24 2022: BS 1940 completed
Fri May  6 06:55:47 2022: BS 1941 completed
Fri May  6 06:56:09 2022: BS 1942 completed
Fri May  6 06:56:32 2022: BS 1943 completed
Fri May  6 06:56:54 2022: BS 1944 completed
Fri May  6 06:57:17 2022: BS 1945 completed
Fri May  6 06:57:39 2022: BS 1946 completed
Fri May  6 06:58:02 2022: BS 1947 completed
Fri May  6 06:58:24 2022: BS 1948 completed
Fri May  6 06:58:47 2022: BS 1949 completed
Fri May  6 06:59:09 2022: BS 1950 completed
Fri May  6 06:59:32 2022: BS 1951 completed
Fri May  6 06:59:54 2022: BS 1952 completed
Fri May  6 07:00:17 2022: BS 1953 completed
Fri May  6 07:00:39 2022: BS 1954 completed
Fri May  6 07:01:01 2022: BS 1955 completed
Fri May  6 07:01:24 2022: BS 1956 completed
Fri May  6 07:01:46 2022: BS 1957 completed
Fri May  6 07:02:09 2022: BS 1958 completed
Fri May  6 07:02:31 2022: BS 1959 completed
Fri May  6 07:02:54 2022: BS 1960 completed
Fri May  6 07:03:16 2022: BS 1961 completed
Fri May  6 07:03:39 2022: BS 1962 completed
Fri May  6 07:04:01 2022: BS 1963 completed
Fri May  6 07:04:24 2022: BS 1964 completed
Fri May  6 07:04:46 2022: BS 1965 completed
Fri May  6 07:05:09 2022: BS 1966 completed
Fri May  6 07:05:31 2022: BS 1967 completed
Fri May  6 07:05:54 2022: BS 1968 completed
Fri May  6 07:06:16 2022: BS 1969 completed
Fri May  6 07:06:39 2022: BS 1970 completed
Fri May  6 07:07:01 2022: BS 1971 completed
Fri May  6 07:07:23 2022: BS 1972 completed
Fri May  6 07:07:46 2022: BS 1973 completed
Fri May  6 07:08:08 2022: BS 1974 completed
Fri May  6 07:08:31 2022: BS 1975 completed
Fri May  6 07:08:53 2022: BS 1976 completed
Fri May  6 07:09:16 2022: BS 1977 completed
Fri May  6 07:09:38 2022: BS 1978 completed
Fri May  6 07:10:01 2022: BS 1979 completed
Fri May  6 07:10:23 2022: BS 1980 completed
Fri May  6 07:10:46 2022: BS 1981 completed
Fri May  6 07:11:08 2022: BS 1982 completed
Fri May  6 07:11:31 2022: BS 1983 completed
Fri May  6 07:11:53 2022: BS 1984 completed
Fri May  6 07:12:16 2022: BS 1985 completed
Fri May  6 07:12:38 2022: BS 1986 completed
Fri May  6 07:13:01 2022: BS 1987 completed
Fri May  6 07:13:23 2022: BS 1988 completed
Fri May  6 07:13:45 2022: BS 1989 completed
Fri May  6 07:14:08 2022: BS 1990 completed
Fri May  6 07:14:30 2022: BS 1991 completed
Fri May  6 07:14:53 2022: BS 1992 completed
Fri May  6 07:15:15 2022: BS 1993 completed
Fri May  6 07:15:38 2022: BS 1994 completed
Fri May  6 07:16:00 2022: BS 1995 completed
Fri May  6 07:16:23 2022: BS 1996 completed
Fri May  6 07:16:45 2022: BS 1997 completed
Fri May  6 07:17:08 2022: BS 1998 completed
Fri May  6 07:17:30 2022: BS 1999 completed
Fri May  6 07:17:53 2022: BS 2000 completed
Fri May  6 07:18:15 2022: BS 2001 completed
Fri May  6 07:18:38 2022: BS 2002 completed
Fri May  6 07:19:00 2022: BS 2003 completed
Fri May  6 07:19:23 2022: BS 2004 completed
Fri May  6 07:19:45 2022: BS 2005 completed
Fri May  6 07:20:07 2022: BS 2006 completed
Fri May  6 07:20:30 2022: BS 2007 completed
Fri May  6 07:20:52 2022: BS 2008 completed
Fri May  6 07:21:15 2022: BS 2009 completed
Fri May  6 07:21:37 2022: BS 2010 completed
Fri May  6 07:22:00 2022: BS 2011 completed
Fri May  6 07:22:22 2022: BS 2012 completed
Fri May  6 07:22:45 2022: BS 2013 completed
Fri May  6 07:23:07 2022: BS 2014 completed
Fri May  6 07:23:30 2022: BS 2015 completed
Fri May  6 07:23:52 2022: BS 2016 completed
Fri May  6 07:24:15 2022: BS 2017 completed
Fri May  6 07:24:37 2022: BS 2018 completed
Fri May  6 07:25:00 2022: BS 2019 completed
Fri May  6 07:25:22 2022: BS 2020 completed
Fri May  6 07:25:45 2022: BS 2021 completed
Fri May  6 07:26:07 2022: BS 2022 completed
Fri May  6 07:26:29 2022: BS 2023 completed
Fri May  6 07:26:52 2022: BS 2024 completed
Fri May  6 07:27:14 2022: BS 2025 completed
Fri May  6 07:27:37 2022: BS 2026 completed
Fri May  6 07:27:59 2022: BS 2027 completed
Fri May  6 07:28:22 2022: BS 2028 completed
Fri May  6 07:28:44 2022: BS 2029 completed
Fri May  6 07:29:07 2022: BS 2030 completed
Fri May  6 07:29:29 2022: BS 2031 completed
Fri May  6 07:29:52 2022: BS 2032 completed
Fri May  6 07:30:14 2022: BS 2033 completed
Fri May  6 07:30:37 2022: BS 2034 completed
Fri May  6 07:30:59 2022: BS 2035 completed
Fri May  6 07:31:22 2022: BS 2036 completed
Fri May  6 07:31:44 2022: BS 2037 completed
Fri May  6 07:32:07 2022: BS 2038 completed
Fri May  6 07:32:29 2022: BS 2039 completed
Fri May  6 07:32:51 2022: BS 2040 completed
Fri May  6 07:33:14 2022: BS 2041 completed
Fri May  6 07:33:36 2022: BS 2042 completed
Fri May  6 07:33:59 2022: BS 2043 completed
Fri May  6 07:34:21 2022: BS 2044 completed
Fri May  6 07:34:44 2022: BS 2045 completed
Fri May  6 07:35:06 2022: BS 2046 completed
Fri May  6 07:35:29 2022: BS 2047 completed
Fri May  6 07:35:51 2022: BS 2048 completed
Fri May  6 07:36:14 2022: BS 2049 completed
Fri May  6 07:36:36 2022: BS 2050 completed
Fri May  6 07:36:59 2022: BS 2051 completed
Fri May  6 07:37:21 2022: BS 2052 completed
Fri May  6 07:37:44 2022: BS 2053 completed
Fri May  6 07:38:06 2022: BS 2054 completed
Fri May  6 07:38:29 2022: BS 2055 completed
Fri May  6 07:38:51 2022: BS 2056 completed
Fri May  6 07:39:13 2022: BS 2057 completed
Fri May  6 07:39:36 2022: BS 2058 completed
Fri May  6 07:39:58 2022: BS 2059 completed
Fri May  6 07:40:21 2022: BS 2060 completed
Fri May  6 07:40:43 2022: BS 2061 completed
Fri May  6 07:41:06 2022: BS 2062 completed
Fri May  6 07:41:28 2022: BS 2063 completed
Fri May  6 07:41:51 2022: BS 2064 completed
Fri May  6 07:42:13 2022: BS 2065 completed
Fri May  6 07:42:36 2022: BS 2066 completed
Fri May  6 07:42:58 2022: BS 2067 completed
Fri May  6 07:43:21 2022: BS 2068 completed
Fri May  6 07:43:43 2022: BS 2069 completed
Fri May  6 07:44:06 2022: BS 2070 completed
Fri May  6 07:44:28 2022: BS 2071 completed
Fri May  6 07:44:51 2022: BS 2072 completed
Fri May  6 07:45:13 2022: BS 2073 completed
Fri May  6 07:45:35 2022: BS 2074 completed
Fri May  6 07:45:58 2022: BS 2075 completed
Fri May  6 07:46:20 2022: BS 2076 completed
Fri May  6 07:46:43 2022: BS 2077 completed
Fri May  6 07:47:05 2022: BS 2078 completed
Fri May  6 07:47:28 2022: BS 2079 completed
Fri May  6 07:47:50 2022: BS 2080 completed
Fri May  6 07:48:13 2022: BS 2081 completed
Fri May  6 07:48:35 2022: BS 2082 completed
Fri May  6 07:48:58 2022: BS 2083 completed
Fri May  6 07:49:20 2022: BS 2084 completed
Fri May  6 07:49:43 2022: BS 2085 completed
Fri May  6 07:50:05 2022: BS 2086 completed
Fri May  6 07:50:28 2022: BS 2087 completed
Fri May  6 07:50:50 2022: BS 2088 completed
Fri May  6 07:51:13 2022: BS 2089 completed
Fri May  6 07:51:35 2022: BS 2090 completed
Fri May  6 07:51:57 2022: BS 2091 completed
Fri May  6 07:52:20 2022: BS 2092 completed
Fri May  6 07:52:42 2022: BS 2093 completed
Fri May  6 07:53:05 2022: BS 2094 completed
Fri May  6 07:53:27 2022: BS 2095 completed
Fri May  6 07:53:50 2022: BS 2096 completed
Fri May  6 07:54:12 2022: BS 2097 completed
Fri May  6 07:54:35 2022: BS 2098 completed
Fri May  6 07:54:57 2022: BS 2099 completed
Fri May  6 07:55:20 2022: BS 2100 completed
Fri May  6 07:55:42 2022: BS 2101 completed
Fri May  6 07:56:05 2022: BS 2102 completed
Fri May  6 07:56:27 2022: BS 2103 completed
Fri May  6 07:56:50 2022: BS 2104 completed
Fri May  6 07:57:12 2022: BS 2105 completed
Fri May  6 07:57:35 2022: BS 2106 completed
Fri May  6 07:57:57 2022: BS 2107 completed
Fri May  6 07:58:20 2022: BS 2108 completed
Fri May  6 07:58:42 2022: BS 2109 completed
Fri May  6 07:59:04 2022: BS 2110 completed
Fri May  6 07:59:27 2022: BS 2111 completed
Fri May  6 07:59:49 2022: BS 2112 completed
Fri May  6 08:00:12 2022: BS 2113 completed
Fri May  6 08:00:34 2022: BS 2114 completed
Fri May  6 08:00:57 2022: BS 2115 completed
Fri May  6 08:01:19 2022: BS 2116 completed
Fri May  6 08:01:42 2022: BS 2117 completed
Fri May  6 08:02:04 2022: BS 2118 completed
Fri May  6 08:02:27 2022: BS 2119 completed
Fri May  6 08:02:49 2022: BS 2120 completed
Fri May  6 08:03:12 2022: BS 2121 completed
Fri May  6 08:03:34 2022: BS 2122 completed
Fri May  6 08:03:57 2022: BS 2123 completed
Fri May  6 08:04:19 2022: BS 2124 completed
Fri May  6 08:04:42 2022: BS 2125 completed
Fri May  6 08:05:04 2022: BS 2126 completed
Fri May  6 08:05:26 2022: BS 2127 completed
Fri May  6 08:05:49 2022: BS 2128 completed
Fri May  6 08:06:11 2022: BS 2129 completed
Fri May  6 08:06:34 2022: BS 2130 completed
Fri May  6 08:06:56 2022: BS 2131 completed
Fri May  6 08:07:19 2022: BS 2132 completed
Fri May  6 08:07:41 2022: BS 2133 completed
Fri May  6 08:08:04 2022: BS 2134 completed
Fri May  6 08:08:26 2022: BS 2135 completed
Fri May  6 08:08:49 2022: BS 2136 completed
Fri May  6 08:09:11 2022: BS 2137 completed
Fri May  6 08:09:34 2022: BS 2138 completed
Fri May  6 08:09:56 2022: BS 2139 completed
Fri May  6 08:10:19 2022: BS 2140 completed
Fri May  6 08:10:41 2022: BS 2141 completed
Fri May  6 08:11:04 2022: BS 2142 completed
Fri May  6 08:11:26 2022: BS 2143 completed
Fri May  6 08:11:48 2022: BS 2144 completed
Fri May  6 08:12:11 2022: BS 2145 completed
Fri May  6 08:12:33 2022: BS 2146 completed
Fri May  6 08:12:56 2022: BS 2147 completed
Fri May  6 08:13:18 2022: BS 2148 completed
Fri May  6 08:13:41 2022: BS 2149 completed
Fri May  6 08:14:03 2022: BS 2150 completed
Fri May  6 08:14:26 2022: BS 2151 completed
Fri May  6 08:14:48 2022: BS 2152 completed
Fri May  6 08:15:11 2022: BS 2153 completed
Fri May  6 08:15:33 2022: BS 2154 completed
Fri May  6 08:15:56 2022: BS 2155 completed
Fri May  6 08:16:18 2022: BS 2156 completed
Fri May  6 08:16:41 2022: BS 2157 completed
Fri May  6 08:17:03 2022: BS 2158 completed
Fri May  6 08:17:26 2022: BS 2159 completed
Fri May  6 08:17:48 2022: BS 2160 completed
Fri May  6 08:18:10 2022: BS 2161 completed
Fri May  6 08:18:33 2022: BS 2162 completed
Fri May  6 08:18:55 2022: BS 2163 completed
Fri May  6 08:19:18 2022: BS 2164 completed
Fri May  6 08:19:40 2022: BS 2165 completed
Fri May  6 08:20:03 2022: BS 2166 completed
Fri May  6 08:20:25 2022: BS 2167 completed
Fri May  6 08:20:48 2022: BS 2168 completed
Fri May  6 08:21:10 2022: BS 2169 completed
Fri May  6 08:21:33 2022: BS 2170 completed
Fri May  6 08:21:55 2022: BS 2171 completed
Fri May  6 08:22:18 2022: BS 2172 completed
Fri May  6 08:22:40 2022: BS 2173 completed
Fri May  6 08:23:03 2022: BS 2174 completed
Fri May  6 08:23:25 2022: BS 2175 completed
Fri May  6 08:23:48 2022: BS 2176 completed
Fri May  6 08:24:10 2022: BS 2177 completed
Fri May  6 08:24:32 2022: BS 2178 completed
Fri May  6 08:24:55 2022: BS 2179 completed
Fri May  6 08:25:17 2022: BS 2180 completed
Fri May  6 08:25:40 2022: BS 2181 completed
Fri May  6 08:26:02 2022: BS 2182 completed
Fri May  6 08:26:25 2022: BS 2183 completed
Fri May  6 08:26:47 2022: BS 2184 completed
Fri May  6 08:27:10 2022: BS 2185 completed
Fri May  6 08:27:32 2022: BS 2186 completed
Fri May  6 08:27:55 2022: BS 2187 completed
Fri May  6 08:28:17 2022: BS 2188 completed
Fri May  6 08:28:40 2022: BS 2189 completed
Fri May  6 08:29:02 2022: BS 2190 completed
Fri May  6 08:29:25 2022: BS 2191 completed
Fri May  6 08:29:47 2022: BS 2192 completed
Fri May  6 08:30:10 2022: BS 2193 completed
Fri May  6 08:30:32 2022: BS 2194 completed
Fri May  6 08:30:54 2022: BS 2195 completed
Fri May  6 08:31:17 2022: BS 2196 completed
Fri May  6 08:31:39 2022: BS 2197 completed
Fri May  6 08:32:02 2022: BS 2198 completed
Fri May  6 08:32:24 2022: BS 2199 completed
Fri May  6 08:32:47 2022: BS 2200 completed
Fri May  6 08:33:09 2022: BS 2201 completed
Fri May  6 08:33:32 2022: BS 2202 completed
Fri May  6 08:33:54 2022: BS 2203 completed
Fri May  6 08:34:17 2022: BS 2204 completed
Fri May  6 08:34:39 2022: BS 2205 completed
Fri May  6 08:35:02 2022: BS 2206 completed
Fri May  6 08:35:24 2022: BS 2207 completed
Fri May  6 08:35:47 2022: BS 2208 completed
Fri May  6 08:36:09 2022: BS 2209 completed
Fri May  6 08:36:32 2022: BS 2210 completed
Fri May  6 08:36:54 2022: BS 2211 completed
Fri May  6 08:37:16 2022: BS 2212 completed
Fri May  6 08:37:39 2022: BS 2213 completed
Fri May  6 08:38:01 2022: BS 2214 completed
Fri May  6 08:38:24 2022: BS 2215 completed
Fri May  6 08:38:46 2022: BS 2216 completed
Fri May  6 08:39:09 2022: BS 2217 completed
Fri May  6 08:39:31 2022: BS 2218 completed
Fri May  6 08:39:54 2022: BS 2219 completed
Fri May  6 08:40:16 2022: BS 2220 completed
Fri May  6 08:40:39 2022: BS 2221 completed
Fri May  6 08:41:01 2022: BS 2222 completed
Fri May  6 08:41:24 2022: BS 2223 completed
Fri May  6 08:41:46 2022: BS 2224 completed
Fri May  6 08:42:09 2022: BS 2225 completed
Fri May  6 08:42:31 2022: BS 2226 completed
Fri May  6 08:42:54 2022: BS 2227 completed
Fri May  6 08:43:16 2022: BS 2228 completed
Fri May  6 08:43:38 2022: BS 2229 completed
Fri May  6 08:44:01 2022: BS 2230 completed
Fri May  6 08:44:23 2022: BS 2231 completed
Fri May  6 08:44:46 2022: BS 2232 completed
Fri May  6 08:45:08 2022: BS 2233 completed
Fri May  6 08:45:31 2022: BS 2234 completed
Fri May  6 08:45:53 2022: BS 2235 completed
Fri May  6 08:46:16 2022: BS 2236 completed
Fri May  6 08:46:38 2022: BS 2237 completed
Fri May  6 08:47:01 2022: BS 2238 completed
Fri May  6 08:47:23 2022: BS 2239 completed
Fri May  6 08:47:46 2022: BS 2240 completed
Fri May  6 08:48:08 2022: BS 2241 completed
Fri May  6 08:48:31 2022: BS 2242 completed
Fri May  6 08:48:53 2022: BS 2243 completed
Fri May  6 08:49:16 2022: BS 2244 completed
Fri May  6 08:49:38 2022: BS 2245 completed
Fri May  6 08:50:01 2022: BS 2246 completed
Fri May  6 08:50:23 2022: BS 2247 completed
Fri May  6 08:50:45 2022: BS 2248 completed
Fri May  6 08:51:08 2022: BS 2249 completed
Fri May  6 08:51:30 2022: BS 2250 completed
Fri May  6 08:51:53 2022: BS 2251 completed
Fri May  6 08:52:15 2022: BS 2252 completed
Fri May  6 08:52:38 2022: BS 2253 completed
Fri May  6 08:53:00 2022: BS 2254 completed
Fri May  6 08:53:23 2022: BS 2255 completed
Fri May  6 08:53:45 2022: BS 2256 completed
Fri May  6 08:54:08 2022: BS 2257 completed
Fri May  6 08:54:30 2022: BS 2258 completed
Fri May  6 08:54:53 2022: BS 2259 completed
Fri May  6 08:55:15 2022: BS 2260 completed
Fri May  6 08:55:38 2022: BS 2261 completed
Fri May  6 08:56:00 2022: BS 2262 completed
Fri May  6 08:56:22 2022: BS 2263 completed
Fri May  6 08:56:45 2022: BS 2264 completed
Fri May  6 08:57:07 2022: BS 2265 completed
Fri May  6 08:57:30 2022: BS 2266 completed
Fri May  6 08:57:52 2022: BS 2267 completed
Fri May  6 08:58:15 2022: BS 2268 completed
Fri May  6 08:58:37 2022: BS 2269 completed
Fri May  6 08:59:00 2022: BS 2270 completed
Fri May  6 08:59:22 2022: BS 2271 completed
Fri May  6 08:59:45 2022: BS 2272 completed
Fri May  6 09:00:07 2022: BS 2273 completed
Fri May  6 09:00:30 2022: BS 2274 completed
Fri May  6 09:00:52 2022: BS 2275 completed
Fri May  6 09:01:15 2022: BS 2276 completed
Fri May  6 09:01:37 2022: BS 2277 completed
Fri May  6 09:02:00 2022: BS 2278 completed
Fri May  6 09:02:22 2022: BS 2279 completed
Fri May  6 09:02:44 2022: BS 2280 completed
Fri May  6 09:03:07 2022: BS 2281 completed
Fri May  6 09:03:29 2022: BS 2282 completed
Fri May  6 09:03:52 2022: BS 2283 completed
Fri May  6 09:04:14 2022: BS 2284 completed
Fri May  6 09:04:37 2022: BS 2285 completed
Fri May  6 09:04:59 2022: BS 2286 completed
Fri May  6 09:05:22 2022: BS 2287 completed
Fri May  6 09:05:44 2022: BS 2288 completed
Fri May  6 09:06:07 2022: BS 2289 completed
Fri May  6 09:06:29 2022: BS 2290 completed
Fri May  6 09:06:52 2022: BS 2291 completed
Fri May  6 09:07:14 2022: BS 2292 completed
Fri May  6 09:07:37 2022: BS 2293 completed
Fri May  6 09:07:59 2022: BS 2294 completed
Fri May  6 09:08:22 2022: BS 2295 completed
Fri May  6 09:08:44 2022: BS 2296 completed
Fri May  6 09:09:06 2022: BS 2297 completed
Fri May  6 09:09:29 2022: BS 2298 completed
Fri May  6 09:09:51 2022: BS 2299 completed
Fri May  6 09:10:14 2022: BS 2300 completed
Fri May  6 09:10:36 2022: BS 2301 completed
Fri May  6 09:10:59 2022: BS 2302 completed
Fri May  6 09:11:21 2022: BS 2303 completed
Fri May  6 09:11:44 2022: BS 2304 completed
Fri May  6 09:12:06 2022: BS 2305 completed
Fri May  6 09:12:29 2022: BS 2306 completed
Fri May  6 09:12:51 2022: BS 2307 completed
Fri May  6 09:13:14 2022: BS 2308 completed
Fri May  6 09:13:36 2022: BS 2309 completed
Fri May  6 09:13:59 2022: BS 2310 completed
Fri May  6 09:14:21 2022: BS 2311 completed
Fri May  6 09:14:44 2022: BS 2312 completed
Fri May  6 09:15:06 2022: BS 2313 completed
Fri May  6 09:15:28 2022: BS 2314 completed
Fri May  6 09:15:51 2022: BS 2315 completed
Fri May  6 09:16:13 2022: BS 2316 completed
Fri May  6 09:16:36 2022: BS 2317 completed
Fri May  6 09:16:58 2022: BS 2318 completed
Fri May  6 09:17:21 2022: BS 2319 completed
Fri May  6 09:17:43 2022: BS 2320 completed
Fri May  6 09:18:06 2022: BS 2321 completed
Fri May  6 09:18:28 2022: BS 2322 completed
Fri May  6 09:18:51 2022: BS 2323 completed
Fri May  6 09:19:13 2022: BS 2324 completed
Fri May  6 09:19:36 2022: BS 2325 completed
Fri May  6 09:19:58 2022: BS 2326 completed
Fri May  6 09:20:21 2022: BS 2327 completed
Fri May  6 09:20:43 2022: BS 2328 completed
Fri May  6 09:21:06 2022: BS 2329 completed
Fri May  6 09:21:28 2022: BS 2330 completed
Fri May  6 09:21:51 2022: BS 2331 completed
Fri May  6 09:22:13 2022: BS 2332 completed
Fri May  6 09:22:35 2022: BS 2333 completed
Fri May  6 09:22:58 2022: BS 2334 completed
Fri May  6 09:23:20 2022: BS 2335 completed
Fri May  6 09:23:43 2022: BS 2336 completed
Fri May  6 09:24:05 2022: BS 2337 completed
Fri May  6 09:24:28 2022: BS 2338 completed
Fri May  6 09:24:50 2022: BS 2339 completed
Fri May  6 09:25:13 2022: BS 2340 completed
Fri May  6 09:25:35 2022: BS 2341 completed
Fri May  6 09:25:58 2022: BS 2342 completed
Fri May  6 09:26:20 2022: BS 2343 completed
Fri May  6 09:26:43 2022: BS 2344 completed
Fri May  6 09:27:05 2022: BS 2345 completed
Fri May  6 09:27:28 2022: BS 2346 completed
Fri May  6 09:27:50 2022: BS 2347 completed
Fri May  6 09:28:13 2022: BS 2348 completed
Fri May  6 09:28:35 2022: BS 2349 completed
Fri May  6 09:28:57 2022: BS 2350 completed
Fri May  6 09:29:20 2022: BS 2351 completed
Fri May  6 09:29:42 2022: BS 2352 completed
Fri May  6 09:30:05 2022: BS 2353 completed
Fri May  6 09:30:27 2022: BS 2354 completed
Fri May  6 09:30:50 2022: BS 2355 completed
Fri May  6 09:31:12 2022: BS 2356 completed
Fri May  6 09:31:35 2022: BS 2357 completed
Fri May  6 09:31:57 2022: BS 2358 completed
Fri May  6 09:32:20 2022: BS 2359 completed
Fri May  6 09:32:42 2022: BS 2360 completed
Fri May  6 09:33:05 2022: BS 2361 completed
Fri May  6 09:33:27 2022: BS 2362 completed
Fri May  6 09:33:50 2022: BS 2363 completed
Fri May  6 09:34:12 2022: BS 2364 completed
Fri May  6 09:34:35 2022: BS 2365 completed
Fri May  6 09:34:57 2022: BS 2366 completed
Fri May  6 09:35:19 2022: BS 2367 completed
Fri May  6 09:35:42 2022: BS 2368 completed
Fri May  6 09:36:04 2022: BS 2369 completed
Fri May  6 09:36:27 2022: BS 2370 completed
Fri May  6 09:36:49 2022: BS 2371 completed
Fri May  6 09:37:12 2022: BS 2372 completed
Fri May  6 09:37:34 2022: BS 2373 completed
Fri May  6 09:37:57 2022: BS 2374 completed
Fri May  6 09:38:19 2022: BS 2375 completed
Fri May  6 09:38:42 2022: BS 2376 completed
Fri May  6 09:39:04 2022: BS 2377 completed
Fri May  6 09:39:27 2022: BS 2378 completed
Fri May  6 09:39:49 2022: BS 2379 completed
Fri May  6 09:40:12 2022: BS 2380 completed
Fri May  6 09:40:34 2022: BS 2381 completed
Fri May  6 09:40:57 2022: BS 2382 completed
Fri May  6 09:41:19 2022: BS 2383 completed
Fri May  6 09:41:41 2022: BS 2384 completed
Fri May  6 09:42:04 2022: BS 2385 completed
Fri May  6 09:42:26 2022: BS 2386 completed
Fri May  6 09:42:49 2022: BS 2387 completed
Fri May  6 09:43:11 2022: BS 2388 completed
Fri May  6 09:43:34 2022: BS 2389 completed
Fri May  6 09:43:56 2022: BS 2390 completed
Fri May  6 09:44:19 2022: BS 2391 completed
Fri May  6 09:44:41 2022: BS 2392 completed
Fri May  6 09:45:04 2022: BS 2393 completed
Fri May  6 09:45:26 2022: BS 2394 completed
Fri May  6 09:45:49 2022: BS 2395 completed
Fri May  6 09:46:11 2022: BS 2396 completed
Fri May  6 09:46:34 2022: BS 2397 completed
Fri May  6 09:46:56 2022: BS 2398 completed
Fri May  6 09:47:19 2022: BS 2399 completed
Fri May  6 09:47:41 2022: BS 2400 completed
Fri May  6 09:48:03 2022: BS 2401 completed
Fri May  6 09:48:26 2022: BS 2402 completed
Fri May  6 09:48:48 2022: BS 2403 completed
Fri May  6 09:49:11 2022: BS 2404 completed
Fri May  6 09:49:33 2022: BS 2405 completed
Fri May  6 09:49:56 2022: BS 2406 completed
Fri May  6 09:50:18 2022: BS 2407 completed
Fri May  6 09:50:41 2022: BS 2408 completed
Fri May  6 09:51:03 2022: BS 2409 completed
Fri May  6 09:51:26 2022: BS 2410 completed
Fri May  6 09:51:48 2022: BS 2411 completed
Fri May  6 09:52:11 2022: BS 2412 completed
Fri May  6 09:52:33 2022: BS 2413 completed
Fri May  6 09:52:56 2022: BS 2414 completed
Fri May  6 09:53:18 2022: BS 2415 completed
Fri May  6 09:53:41 2022: BS 2416 completed
Fri May  6 09:54:03 2022: BS 2417 completed
Fri May  6 09:54:25 2022: BS 2418 completed
Fri May  6 09:54:48 2022: BS 2419 completed
Fri May  6 09:55:10 2022: BS 2420 completed
Fri May  6 09:55:33 2022: BS 2421 completed
Fri May  6 09:55:55 2022: BS 2422 completed
Fri May  6 09:56:18 2022: BS 2423 completed
Fri May  6 09:56:40 2022: BS 2424 completed
Fri May  6 09:57:03 2022: BS 2425 completed
Fri May  6 09:57:25 2022: BS 2426 completed
Fri May  6 09:57:48 2022: BS 2427 completed
Fri May  6 09:58:10 2022: BS 2428 completed
Fri May  6 09:58:33 2022: BS 2429 completed
Fri May  6 09:58:55 2022: BS 2430 completed
Fri May  6 09:59:18 2022: BS 2431 completed
Fri May  6 09:59:40 2022: BS 2432 completed
Fri May  6 10:00:03 2022: BS 2433 completed
Fri May  6 10:00:25 2022: BS 2434 completed
Fri May  6 10:00:48 2022: BS 2435 completed
Fri May  6 10:01:10 2022: BS 2436 completed
Fri May  6 10:01:32 2022: BS 2437 completed
Fri May  6 10:01:55 2022: BS 2438 completed
