# Supplementary material for: Modulable Photocatalyzed Strategies for the Synthesis of α-C-Glycosyl Alanine Analogues via the Giese Reaction with Dehydroalanine Derivates
Source: Org Lett. 2023 Jun 22;25(26):4862–7. doi: 10.1021/acs.orglett.3c01660 (PMC10334469; doi:10.1021/acs.orglett.3c01660)
Supplement: Supplementary file 1 — ol3c01660_si_001.zip [file ol3c01660_si_001.zip › Spectra_Photoglyco_def/Spectra Sugars/10/1H - 10/log]

Mon Feb 13 15:55:56 2023: Experiment started
Mon Feb 13 15:56:28 2023: BS 1 completed
Mon Feb 13 15:56:54 2023: BS 2 completed
Mon Feb 13 15:57:20 2023: BS 3 completed
Mon Feb 13 15:57:45 2023: BS 4 completed
Mon Feb 13 15:58:10 2023: BS 5 completed
Mon Feb 13 15:58:36 2023: BS 6 completed
Mon Feb 13 15:59:01 2023: BS 7 completed
Mon Feb 13 15:59:26 2023: BS 8 completed
Mon Feb 13 15:59:51 2023: BS 9 completed
Mon Feb 13 16:00:08 2023: Acquisition aborted
