# Supplementary material for: Modulable Photocatalyzed Strategies for the Synthesis of α-C-Glycosyl Alanine Analogues via the Giese Reaction with Dehydroalanine Derivates
Source: Org Lett. 2023 Jun 22;25(26):4862–7. doi: 10.1021/acs.orglett.3c01660 (PMC10334469; doi:10.1021/acs.orglett.3c01660)
Supplement: Supplementary file 1 — ol3c01660_si_001.zip [file ol3c01660_si_001.zip › Spectra_Photoglyco_def/Spectra Sugars/8/13C - 8/studypar]

samplename 2 2 8 0 0 2 1 9 1 64
1 "NC_L_17"
0 
studyowner 2 2 8 0 0 2 1 0 1 64
1 "vnmr1"
0 
operator_ 2 2 128 0 0 2 1 32772 1 64
1 "vnmr1"
0 
loc_ 7 1 12 12 12 2 1 8201 1 64
1 5 
0 
notebook 2 2 8 0 0 2 1 0 1 64
1 "lorenzo_poletti400"
0 
lot 2 2 8 0 0 2 1 0 1 64
1 ""
0 
page 2 2 8 0 0 2 1 0 1 64
1 ""
0 
studystatus 2 2 8 0 0 2 1 0 1 64
1 "Complete"
0 
solvent 2 2 6 0 0 2 1 11 1 64
1 "cdcl3"
0 
studyid_ 2 2 8 0 0 2 1 0 1 64
1 "tmpstudy"
0 
vrack_ 7 1 5 1 0 2 1 0 1 64
1 1 
0 
vloc_ 2 2 8 0 0 2 1 8 1 64
1 "D1"
0 
vzone_ 7 1 15 1 0 2 1 0 1 64
1 1 
0 
locdir 2 2 8 0 0 2 1 0 1 64
1 ""
0 
