# Supplementary material for: Modulable Photocatalyzed Strategies for the Synthesis of α-C-Glycosyl Alanine Analogues via the Giese Reaction with Dehydroalanine Derivates
Source: Org Lett. 2023 Jun 22;25(26):4862–7. doi: 10.1021/acs.orglett.3c01660 (PMC10334469; doi:10.1021/acs.orglett.3c01660)
Supplement: Supplementary file 1 — ol3c01660_si_001.zip [file ol3c01660_si_001.zip › Spectra_Photoglyco_def/Spectra Sugars/1g/13C- 1g/log]

Tue May  3 15:04:42 2022: Experiment started
Tue May  3 15:05:06 2022: BS 1 completed
Tue May  3 15:05:28 2022: BS 2 completed
Tue May  3 15:05:51 2022: BS 3 completed
Tue May  3 15:06:13 2022: BS 4 completed
Tue May  3 15:06:36 2022: BS 5 completed
Tue May  3 15:06:58 2022: BS 6 completed
Tue May  3 15:07:21 2022: BS 7 completed
Tue May  3 15:07:43 2022: BS 8 completed
Tue May  3 15:08:06 2022: BS 9 completed
Tue May  3 15:08:28 2022: BS 10 completed
Tue May  3 15:08:50 2022: BS 11 completed
Tue May  3 15:09:13 2022: BS 12 completed
Tue May  3 15:09:35 2022: BS 13 completed
Tue May  3 15:09:58 2022: BS 14 completed
Tue May  3 15:10:20 2022: BS 15 completed
Tue May  3 15:10:43 2022: BS 16 completed
Tue May  3 15:11:05 2022: BS 17 completed
Tue May  3 15:11:28 2022: BS 18 completed
Tue May  3 15:11:50 2022: BS 19 completed
Tue May  3 15:12:13 2022: BS 20 completed
Tue May  3 15:12:35 2022: BS 21 completed
Tue May  3 15:12:58 2022: BS 22 completed
Tue May  3 15:13:20 2022: BS 23 completed
Tue May  3 15:13:43 2022: BS 24 completed
Tue May  3 15:14:05 2022: BS 25 completed
Tue May  3 15:14:27 2022: BS 26 completed
Tue May  3 15:14:50 2022: BS 27 completed
Tue May  3 15:15:12 2022: BS 28 completed
Tue May  3 15:15:35 2022: BS 29 completed
Tue May  3 15:15:57 2022: BS 30 completed
Tue May  3 15:16:20 2022: BS 31 completed
Tue May  3 15:16:42 2022: BS 32 completed
Tue May  3 15:17:05 2022: BS 33 completed
Tue May  3 15:17:27 2022: BS 34 completed
Tue May  3 15:17:50 2022: BS 35 completed
Tue May  3 15:18:12 2022: BS 36 completed
Tue May  3 15:18:35 2022: BS 37 completed
Tue May  3 15:18:57 2022: BS 38 completed
Tue May  3 15:19:20 2022: BS 39 completed
Tue May  3 15:19:42 2022: BS 40 completed
Tue May  3 15:20:05 2022: BS 41 completed
Tue May  3 15:20:27 2022: BS 42 completed
Tue May  3 15:20:50 2022: BS 43 completed
Tue May  3 15:21:12 2022: BS 44 completed
Tue May  3 15:21:34 2022: BS 45 completed
Tue May  3 15:21:57 2022: BS 46 completed
Tue May  3 15:22:19 2022: BS 47 completed
Tue May  3 15:22:42 2022: BS 48 completed
Tue May  3 15:23:04 2022: BS 49 completed
Tue May  3 15:23:27 2022: BS 50 completed
Tue May  3 15:23:49 2022: BS 51 completed
Tue May  3 15:24:12 2022: BS 52 completed
Tue May  3 15:24:34 2022: BS 53 completed
Tue May  3 15:24:57 2022: BS 54 completed
Tue May  3 15:25:19 2022: BS 55 completed
Tue May  3 15:25:42 2022: BS 56 completed
Tue May  3 15:26:04 2022: BS 57 completed
Tue May  3 15:26:27 2022: BS 58 completed
Tue May  3 15:26:49 2022: BS 59 completed
Tue May  3 15:27:11 2022: BS 60 completed
Tue May  3 15:27:34 2022: BS 61 completed
Tue May  3 15:27:56 2022: BS 62 completed
Tue May  3 15:28:19 2022: BS 63 completed
Tue May  3 15:28:41 2022: BS 64 completed
Tue May  3 15:29:04 2022: BS 65 completed
Tue May  3 15:29:26 2022: BS 66 completed
Tue May  3 15:29:49 2022: BS 67 completed
Tue May  3 15:30:11 2022: BS 68 completed
Tue May  3 15:30:34 2022: BS 69 completed
Tue May  3 15:30:56 2022: BS 70 completed
Tue May  3 15:31:19 2022: BS 71 completed
Tue May  3 15:31:41 2022: BS 72 completed
Tue May  3 15:32:04 2022: BS 73 completed
Tue May  3 15:32:26 2022: BS 74 completed
Tue May  3 15:32:49 2022: BS 75 completed
Tue May  3 15:33:11 2022: BS 76 completed
Tue May  3 15:33:34 2022: BS 77 completed
Tue May  3 15:33:56 2022: BS 78 completed
Tue May  3 15:34:18 2022: BS 79 completed
Tue May  3 15:34:41 2022: BS 80 completed
Tue May  3 15:35:03 2022: BS 81 completed
Tue May  3 15:35:26 2022: BS 82 completed
Tue May  3 15:35:48 2022: BS 83 completed
Tue May  3 15:36:11 2022: BS 84 completed
Tue May  3 15:36:33 2022: BS 85 completed
Tue May  3 15:36:56 2022: BS 86 completed
Tue May  3 15:37:18 2022: BS 87 completed
Tue May  3 15:37:41 2022: BS 88 completed
Tue May  3 15:38:03 2022: BS 89 completed
Tue May  3 15:38:26 2022: BS 90 completed
Tue May  3 15:38:48 2022: BS 91 completed
Tue May  3 15:39:11 2022: BS 92 completed
Tue May  3 15:39:33 2022: BS 93 completed
Tue May  3 15:39:56 2022: BS 94 completed
Tue May  3 15:40:18 2022: BS 95 completed
Tue May  3 15:40:40 2022: BS 96 completed
Tue May  3 15:41:03 2022: BS 97 completed
Tue May  3 15:41:25 2022: BS 98 completed
Tue May  3 15:41:48 2022: BS 99 completed
Tue May  3 15:42:10 2022: BS 100 completed
Tue May  3 15:42:33 2022: BS 101 completed
Tue May  3 15:42:55 2022: BS 102 completed
Tue May  3 15:43:18 2022: BS 103 completed
Tue May  3 15:43:40 2022: BS 104 completed
Tue May  3 15:43:50 2022: Acquisition aborted
