# Supplementary material for: Modulable Photocatalyzed Strategies for the Synthesis of α-C-Glycosyl Alanine Analogues via the Giese Reaction with Dehydroalanine Derivates
Source: Org Lett. 2023 Jun 22;25(26):4862–7. doi: 10.1021/acs.orglett.3c01660 (PMC10334469; doi:10.1021/acs.orglett.3c01660)
Supplement: Supplementary file 1 — ol3c01660_si_001.zip [file ol3c01660_si_001.zip › Spectra_Photoglyco_def/Spectra Sugars/1i/13C - 1i/log]

Fri Feb 24 16:06:31 2023: Experiment started
Fri Feb 24 16:06:50 2023: BS 1 completed
Fri Feb 24 16:07:13 2023: BS 2 completed
Fri Feb 24 16:07:35 2023: BS 3 completed
Fri Feb 24 16:07:58 2023: BS 4 completed
Fri Feb 24 16:08:20 2023: BS 5 completed
Fri Feb 24 16:08:43 2023: BS 6 completed
Fri Feb 24 16:09:05 2023: BS 7 completed
Fri Feb 24 16:09:28 2023: BS 8 completed
Fri Feb 24 16:09:50 2023: BS 9 completed
Fri Feb 24 16:10:12 2023: BS 10 completed
Fri Feb 24 16:10:35 2023: BS 11 completed
Fri Feb 24 16:10:57 2023: BS 12 completed
Fri Feb 24 16:11:20 2023: BS 13 completed
Fri Feb 24 16:11:42 2023: BS 14 completed
Fri Feb 24 16:12:05 2023: BS 15 completed
Fri Feb 24 16:12:27 2023: BS 16 completed
Fri Feb 24 16:12:50 2023: BS 17 completed
Fri Feb 24 16:13:12 2023: BS 18 completed
Fri Feb 24 16:13:35 2023: BS 19 completed
Fri Feb 24 16:13:57 2023: BS 20 completed
Fri Feb 24 16:14:20 2023: BS 21 completed
Fri Feb 24 16:14:42 2023: BS 22 completed
Fri Feb 24 16:15:04 2023: BS 23 completed
Fri Feb 24 16:15:07 2023: Acquisition aborted
