# Supplementary material for: Modulable Photocatalyzed Strategies for the Synthesis of α-C-Glycosyl Alanine Analogues via the Giese Reaction with Dehydroalanine Derivates
Source: Org Lett. 2023 Jun 22;25(26):4862–7. doi: 10.1021/acs.orglett.3c01660 (PMC10334469; doi:10.1021/acs.orglett.3c01660)
Supplement: Supplementary file 1 — ol3c01660_si_001.zip [file ol3c01660_si_001.zip › Spectra_Photoglyco_def/Spectra Sugars/1b/13C - 1b/log]

Wed May 25 12:21:48 2022: Experiment started
Wed May 25 12:22:11 2022: BS 1 completed
Wed May 25 12:22:34 2022: BS 2 completed
Wed May 25 12:22:56 2022: BS 3 completed
Wed May 25 12:23:18 2022: BS 4 completed
Wed May 25 12:23:41 2022: BS 5 completed
Wed May 25 12:24:03 2022: BS 6 completed
Wed May 25 12:24:26 2022: BS 7 completed
Wed May 25 12:24:48 2022: BS 8 completed
Wed May 25 12:25:11 2022: BS 9 completed
Wed May 25 12:25:33 2022: BS 10 completed
Wed May 25 12:25:56 2022: BS 11 completed
Wed May 25 12:26:18 2022: BS 12 completed
Wed May 25 12:26:41 2022: BS 13 completed
Wed May 25 12:27:03 2022: BS 14 completed
Wed May 25 12:27:26 2022: BS 15 completed
Wed May 25 12:27:48 2022: BS 16 completed
Wed May 25 12:28:11 2022: BS 17 completed
Wed May 25 12:28:33 2022: BS 18 completed
Wed May 25 12:28:56 2022: BS 19 completed
Wed May 25 12:29:18 2022: BS 20 completed
Wed May 25 12:29:40 2022: BS 21 completed
Wed May 25 12:30:03 2022: BS 22 completed
Wed May 25 12:30:25 2022: BS 23 completed
Wed May 25 12:30:48 2022: BS 24 completed
Wed May 25 12:31:10 2022: BS 25 completed
Wed May 25 12:31:33 2022: BS 26 completed
Wed May 25 12:31:55 2022: BS 27 completed
Wed May 25 12:32:18 2022: BS 28 completed
Wed May 25 12:32:40 2022: BS 29 completed
Wed May 25 12:33:03 2022: BS 30 completed
Wed May 25 12:33:25 2022: BS 31 completed
Wed May 25 12:33:48 2022: BS 32 completed
Wed May 25 12:34:10 2022: BS 33 completed
Wed May 25 12:34:33 2022: BS 34 completed
Wed May 25 12:34:55 2022: BS 35 completed
Wed May 25 12:35:18 2022: BS 36 completed
Wed May 25 12:35:40 2022: BS 37 completed
Wed May 25 12:36:02 2022: BS 38 completed
Wed May 25 12:36:25 2022: BS 39 completed
Wed May 25 12:36:48 2022: BS 40 completed
Wed May 25 12:37:10 2022: BS 41 completed
Wed May 25 12:37:32 2022: BS 42 completed
Wed May 25 12:37:55 2022: BS 43 completed
Wed May 25 12:38:17 2022: BS 44 completed
Wed May 25 12:38:40 2022: BS 45 completed
Wed May 25 12:39:02 2022: BS 46 completed
Wed May 25 12:39:25 2022: BS 47 completed
Wed May 25 12:39:47 2022: BS 48 completed
Wed May 25 12:40:10 2022: BS 49 completed
Wed May 25 12:40:32 2022: BS 50 completed
Wed May 25 12:40:55 2022: BS 51 completed
Wed May 25 12:41:17 2022: BS 52 completed
Wed May 25 12:41:40 2022: BS 53 completed
Wed May 25 12:42:02 2022: BS 54 completed
Wed May 25 12:42:24 2022: BS 55 completed
Wed May 25 12:42:47 2022: BS 56 completed
Wed May 25 12:43:09 2022: BS 57 completed
Wed May 25 12:43:32 2022: BS 58 completed
Wed May 25 12:43:54 2022: BS 59 completed
Wed May 25 12:44:17 2022: BS 60 completed
Wed May 25 12:44:39 2022: BS 61 completed
Wed May 25 12:45:02 2022: BS 62 completed
Wed May 25 12:45:24 2022: BS 63 completed
Wed May 25 12:45:47 2022: BS 64 completed
Wed May 25 12:46:09 2022: BS 65 completed
Wed May 25 12:46:32 2022: BS 66 completed
Wed May 25 12:46:54 2022: BS 67 completed
Wed May 25 12:47:17 2022: BS 68 completed
Wed May 25 12:47:39 2022: BS 69 completed
Wed May 25 12:48:02 2022: BS 70 completed
Wed May 25 12:48:24 2022: BS 71 completed
Wed May 25 12:48:46 2022: BS 72 completed
Wed May 25 12:49:09 2022: BS 73 completed
Wed May 25 12:49:31 2022: BS 74 completed
Wed May 25 12:49:54 2022: BS 75 completed
Wed May 25 12:50:16 2022: BS 76 completed
Wed May 25 12:50:35 2022: Acquisition aborted
