# Supplementary material for: Modulable Photocatalyzed Strategies for the Synthesis of α-C-Glycosyl Alanine Analogues via the Giese Reaction with Dehydroalanine Derivates
Source: Org Lett. 2023 Jun 22;25(26):4862–7. doi: 10.1021/acs.orglett.3c01660 (PMC10334469; doi:10.1021/acs.orglett.3c01660)
Supplement: Supplementary file 1 — ol3c01660_si_001.zip [file ol3c01660_si_001.zip › Spectra_Photoglyco_def/Spectra Sugars/1e/13C - 1e/log]

Wed Apr 12 15:53:42 2023: Experiment started
Wed Apr 12 15:56:17 2023: BS 1 completed
Wed Apr 12 15:58:44 2023: BS 2 completed
Wed Apr 12 16:01:12 2023: BS 3 completed
Wed Apr 12 16:03:40 2023: Acquisition complete
