# Supplementary material for: Modulable Photocatalyzed Strategies for the Synthesis of α-C-Glycosyl Alanine Analogues via the Giese Reaction with Dehydroalanine Derivates
Source: Org Lett. 2023 Jun 22;25(26):4862–7. doi: 10.1021/acs.orglett.3c01660 (PMC10334469; doi:10.1021/acs.orglett.3c01660)
Supplement: Supplementary file 1 — ol3c01660_si_001.zip [file ol3c01660_si_001.zip › Spectra_Photoglyco_def/Spectra Sugars/1e/1H - 1e/log]

Wed Mar 22 17:32:06 2023: Experiment started
Wed Mar 22 17:32:42 2023: BS 1 completed
Wed Mar 22 17:33:07 2023: BS 2 completed
Wed Mar 22 17:33:32 2023: BS 3 completed
