# Supplementary material for: Modulable Photocatalyzed Strategies for the Synthesis of α-C-Glycosyl Alanine Analogues via the Giese Reaction with Dehydroalanine Derivates
Source: Org Lett. 2023 Jun 22;25(26):4862–7. doi: 10.1021/acs.orglett.3c01660 (PMC10334469; doi:10.1021/acs.orglett.3c01660)
Supplement: Supplementary file 1 — ol3c01660_si_001.zip [file ol3c01660_si_001.zip › Spectra_Photoglyco_def/Spectra Sugars/4/LP_R_17_2nd_WU.fid/log]

Wed Nov 10 17:14:13 2021: Experiment started
Wed Nov 10 17:14:46 2021: BS 1 completed
Wed Nov 10 17:15:11 2021: BS 2 completed
Wed Nov 10 17:15:37 2021: BS 3 completed
Wed Nov 10 17:16:02 2021: BS 4 completed
Wed Nov 10 17:16:07 2021: Acquisition aborted
