# Supplementary material for: Modulable Photocatalyzed Strategies for the Synthesis of α-C-Glycosyl Alanine Analogues via the Giese Reaction with Dehydroalanine Derivates
Source: Org Lett. 2023 Jun 22;25(26):4862–7. doi: 10.1021/acs.orglett.3c01660 (PMC10334469; doi:10.1021/acs.orglett.3c01660)
Supplement: Supplementary file 1 — ol3c01660_si_001.zip [file ol3c01660_si_001.zip › Spectra_Photoglyco_def/Spectra Sugars/4/D-GLUCOSE_OBz-13C.fid/log]

Mon Jan 16 11:58:29 2023: Experiment started
Mon Jan 16 11:58:52 2023: BS 1 completed
Mon Jan 16 11:59:15 2023: BS 2 completed
Mon Jan 16 11:59:37 2023: BS 3 completed
Mon Jan 16 12:00:00 2023: BS 4 completed
Mon Jan 16 12:00:22 2023: BS 5 completed
Mon Jan 16 12:00:45 2023: BS 6 completed
Mon Jan 16 12:01:07 2023: BS 7 completed
Mon Jan 16 12:01:30 2023: BS 8 completed
Mon Jan 16 12:01:52 2023: BS 9 completed
Mon Jan 16 12:02:15 2023: BS 10 completed
Mon Jan 16 12:02:37 2023: BS 11 completed
Mon Jan 16 12:03:00 2023: BS 12 completed
Mon Jan 16 12:03:22 2023: BS 13 completed
Mon Jan 16 12:03:33 2023: Acquisition aborted
