# Supplementary material for: Modulable Photocatalyzed Strategies for the Synthesis of α-C-Glycosyl Alanine Analogues via the Giese Reaction with Dehydroalanine Derivates
Source: Org Lett. 2023 Jun 22;25(26):4862–7. doi: 10.1021/acs.orglett.3c01660 (PMC10334469; doi:10.1021/acs.orglett.3c01660)
Supplement: Supplementary file 1 — ol3c01660_si_001.zip [file ol3c01660_si_001.zip › Spectra_Photoglyco_def/Spectra Sugars/1d/13C - 1d/log]

Wed Feb 15 10:36:49 2023: Experiment started
Wed Feb 15 10:37:19 2023: BS 1 completed
Wed Feb 15 10:37:41 2023: BS 2 completed
Wed Feb 15 10:38:03 2023: BS 3 completed
Wed Feb 15 10:38:26 2023: BS 4 completed
Wed Feb 15 10:38:48 2023: BS 5 completed
Wed Feb 15 10:39:11 2023: BS 6 completed
Wed Feb 15 10:39:33 2023: BS 7 completed
Wed Feb 15 10:39:56 2023: BS 8 completed
Wed Feb 15 10:40:18 2023: BS 9 completed
Wed Feb 15 10:40:41 2023: BS 10 completed
Wed Feb 15 10:41:03 2023: BS 11 completed
Wed Feb 15 10:41:26 2023: BS 12 completed
Wed Feb 15 10:41:48 2023: BS 13 completed
Wed Feb 15 10:42:11 2023: BS 14 completed
Wed Feb 15 10:42:33 2023: BS 15 completed
Wed Feb 15 10:42:56 2023: BS 16 completed
Wed Feb 15 10:43:18 2023: BS 17 completed
Wed Feb 15 10:43:41 2023: BS 18 completed
Wed Feb 15 10:44:03 2023: BS 19 completed
Wed Feb 15 10:44:25 2023: BS 20 completed
Wed Feb 15 10:44:48 2023: BS 21 completed
Wed Feb 15 10:45:10 2023: BS 22 completed
Wed Feb 15 10:45:33 2023: BS 23 completed
Wed Feb 15 10:45:55 2023: BS 24 completed
Wed Feb 15 10:46:18 2023: BS 25 completed
Wed Feb 15 10:46:40 2023: BS 26 completed
Wed Feb 15 10:47:03 2023: BS 27 completed
Wed Feb 15 10:47:25 2023: BS 28 completed
Wed Feb 15 10:47:48 2023: BS 29 completed
Wed Feb 15 10:48:10 2023: BS 30 completed
Wed Feb 15 10:48:33 2023: BS 31 completed
Wed Feb 15 10:48:55 2023: BS 32 completed
Wed Feb 15 10:49:18 2023: BS 33 completed
Wed Feb 15 10:49:40 2023: BS 34 completed
Wed Feb 15 10:50:03 2023: BS 35 completed
Wed Feb 15 10:50:25 2023: BS 36 completed
Wed Feb 15 10:50:47 2023: BS 37 completed
Wed Feb 15 10:51:10 2023: BS 38 completed
Wed Feb 15 10:51:32 2023: BS 39 completed
Wed Feb 15 10:51:55 2023: BS 40 completed
Wed Feb 15 10:52:17 2023: BS 41 completed
Wed Feb 15 10:52:40 2023: BS 42 completed
Wed Feb 15 10:53:02 2023: BS 43 completed
Wed Feb 15 10:53:25 2023: BS 44 completed
Wed Feb 15 10:53:47 2023: BS 45 completed
Wed Feb 15 10:54:10 2023: BS 46 completed
Wed Feb 15 10:54:32 2023: BS 47 completed
Wed Feb 15 10:54:55 2023: BS 48 completed
Wed Feb 15 10:55:17 2023: BS 49 completed
Wed Feb 15 10:55:40 2023: BS 50 completed
Wed Feb 15 10:56:02 2023: BS 51 completed
Wed Feb 15 10:56:25 2023: BS 52 completed
Wed Feb 15 10:56:47 2023: BS 53 completed
Wed Feb 15 10:57:10 2023: BS 54 completed
Wed Feb 15 10:57:32 2023: BS 55 completed
Wed Feb 15 10:57:54 2023: BS 56 completed
Wed Feb 15 10:58:17 2023: BS 57 completed
Wed Feb 15 10:58:39 2023: BS 58 completed
Wed Feb 15 10:59:02 2023: BS 59 completed
Wed Feb 15 10:59:24 2023: BS 60 completed
Wed Feb 15 10:59:47 2023: BS 61 completed
Wed Feb 15 10:59:49 2023: Acquisition aborted
