# Supplementary material for: Modulable Photocatalyzed Strategies for the Synthesis of α-C-Glycosyl Alanine Analogues via the Giese Reaction with Dehydroalanine Derivates
Source: Org Lett. 2023 Jun 22;25(26):4862–7. doi: 10.1021/acs.orglett.3c01660 (PMC10334469; doi:10.1021/acs.orglett.3c01660)
Supplement: Supplementary file 1 — ol3c01660_si_001.zip [file ol3c01660_si_001.zip › Spectra_Photoglyco_def/Spectra Sugars/1c/13C - 1c/log]

Fri May  6 12:49:54 2022: Experiment started
Fri May  6 12:50:17 2022: BS 1 completed
Fri May  6 12:50:40 2022: BS 2 completed
Fri May  6 12:51:02 2022: BS 3 completed
Fri May  6 12:51:25 2022: BS 4 completed
Fri May  6 12:51:47 2022: BS 5 completed
Fri May  6 12:52:10 2022: BS 6 completed
Fri May  6 12:52:32 2022: BS 7 completed
Fri May  6 12:52:54 2022: BS 8 completed
Fri May  6 12:53:17 2022: BS 9 completed
Fri May  6 12:53:39 2022: BS 10 completed
Fri May  6 12:54:02 2022: BS 11 completed
Fri May  6 12:54:24 2022: BS 12 completed
Fri May  6 12:54:47 2022: BS 13 completed
Fri May  6 12:55:09 2022: BS 14 completed
Fri May  6 12:55:32 2022: BS 15 completed
Fri May  6 12:55:54 2022: BS 16 completed
Fri May  6 12:56:17 2022: BS 17 completed
Fri May  6 12:56:39 2022: BS 18 completed
Fri May  6 12:57:02 2022: BS 19 completed
Fri May  6 12:57:24 2022: BS 20 completed
Fri May  6 12:57:47 2022: BS 21 completed
Fri May  6 12:58:09 2022: BS 22 completed
Fri May  6 12:58:32 2022: BS 23 completed
Fri May  6 12:58:54 2022: BS 24 completed
Fri May  6 12:59:17 2022: BS 25 completed
Fri May  6 12:59:39 2022: BS 26 completed
Fri May  6 13:00:01 2022: BS 27 completed
Fri May  6 13:00:24 2022: BS 28 completed
Fri May  6 13:00:46 2022: BS 29 completed
Fri May  6 13:01:09 2022: BS 30 completed
Fri May  6 13:01:31 2022: BS 31 completed
Fri May  6 13:01:54 2022: BS 32 completed
Fri May  6 13:02:16 2022: BS 33 completed
Fri May  6 13:02:39 2022: BS 34 completed
Fri May  6 13:03:01 2022: BS 35 completed
Fri May  6 13:03:24 2022: BS 36 completed
Fri May  6 13:03:46 2022: BS 37 completed
Fri May  6 13:04:09 2022: BS 38 completed
Fri May  6 13:04:31 2022: BS 39 completed
Fri May  6 13:04:54 2022: BS 40 completed
Fri May  6 13:05:16 2022: BS 41 completed
Fri May  6 13:05:39 2022: BS 42 completed
Fri May  6 13:06:01 2022: BS 43 completed
Fri May  6 13:06:23 2022: BS 44 completed
Fri May  6 13:06:46 2022: BS 45 completed
Fri May  6 13:07:08 2022: BS 46 completed
Fri May  6 13:07:31 2022: BS 47 completed
Fri May  6 13:07:53 2022: BS 48 completed
Fri May  6 13:08:16 2022: BS 49 completed
Fri May  6 13:08:38 2022: BS 50 completed
Fri May  6 13:09:01 2022: BS 51 completed
Fri May  6 13:09:23 2022: BS 52 completed
Fri May  6 13:09:46 2022: BS 53 completed
Fri May  6 13:10:08 2022: BS 54 completed
Fri May  6 13:10:31 2022: BS 55 completed
Fri May  6 13:10:53 2022: BS 56 completed
Fri May  6 13:11:16 2022: BS 57 completed
Fri May  6 13:11:38 2022: BS 58 completed
Fri May  6 13:12:01 2022: BS 59 completed
Fri May  6 13:12:23 2022: BS 60 completed
Fri May  6 13:12:45 2022: BS 61 completed
Fri May  6 13:13:08 2022: BS 62 completed
Fri May  6 13:13:30 2022: BS 63 completed
Fri May  6 13:13:53 2022: BS 64 completed
Fri May  6 13:14:15 2022: BS 65 completed
Fri May  6 13:14:38 2022: BS 66 completed
Fri May  6 13:15:00 2022: BS 67 completed
Fri May  6 13:15:23 2022: BS 68 completed
Fri May  6 13:15:45 2022: BS 69 completed
Fri May  6 13:16:08 2022: BS 70 completed
Fri May  6 13:16:30 2022: BS 71 completed
Fri May  6 13:16:53 2022: BS 72 completed
Fri May  6 13:17:15 2022: BS 73 completed
Fri May  6 13:17:38 2022: BS 74 completed
Fri May  6 13:18:00 2022: BS 75 completed
Fri May  6 13:18:23 2022: BS 76 completed
Fri May  6 13:18:45 2022: BS 77 completed
Fri May  6 13:19:07 2022: BS 78 completed
Fri May  6 13:19:30 2022: BS 79 completed
Fri May  6 13:19:52 2022: BS 80 completed
Fri May  6 13:20:15 2022: BS 81 completed
Fri May  6 13:20:37 2022: BS 82 completed
Fri May  6 13:21:00 2022: BS 83 completed
Fri May  6 13:21:22 2022: BS 84 completed
Fri May  6 13:21:45 2022: BS 85 completed
Fri May  6 13:22:07 2022: BS 86 completed
Fri May  6 13:22:30 2022: BS 87 completed
Fri May  6 13:22:52 2022: BS 88 completed
Fri May  6 13:23:15 2022: BS 89 completed
Fri May  6 13:23:37 2022: BS 90 completed
Fri May  6 13:24:00 2022: BS 91 completed
Fri May  6 13:24:22 2022: BS 92 completed
Fri May  6 13:24:44 2022: BS 93 completed
Fri May  6 13:25:07 2022: BS 94 completed
Fri May  6 13:25:29 2022: BS 95 completed
Fri May  6 13:25:52 2022: BS 96 completed
Fri May  6 13:26:14 2022: BS 97 completed
Fri May  6 13:26:37 2022: BS 98 completed
Fri May  6 13:26:59 2022: BS 99 completed
Fri May  6 13:27:22 2022: BS 100 completed
Fri May  6 13:27:44 2022: BS 101 completed
Fri May  6 13:28:07 2022: BS 102 completed
Fri May  6 13:28:29 2022: BS 103 completed
Fri May  6 13:28:52 2022: BS 104 completed
Fri May  6 13:29:14 2022: BS 105 completed
Fri May  6 13:29:37 2022: BS 106 completed
Fri May  6 13:29:59 2022: BS 107 completed
Fri May  6 13:30:22 2022: BS 108 completed
Fri May  6 13:30:44 2022: BS 109 completed
Fri May  6 13:31:07 2022: BS 110 completed
Fri May  6 13:31:29 2022: BS 111 completed
Fri May  6 13:31:51 2022: BS 112 completed
Fri May  6 13:32:14 2022: BS 113 completed
Fri May  6 13:32:36 2022: BS 114 completed
Fri May  6 13:32:59 2022: BS 115 completed
Fri May  6 13:33:21 2022: BS 116 completed
Fri May  6 13:33:44 2022: BS 117 completed
Fri May  6 13:34:06 2022: BS 118 completed
Fri May  6 13:34:29 2022: BS 119 completed
Fri May  6 13:34:51 2022: BS 120 completed
Fri May  6 13:35:14 2022: BS 121 completed
Fri May  6 13:35:36 2022: BS 122 completed
Fri May  6 13:35:59 2022: BS 123 completed
Fri May  6 13:36:21 2022: BS 124 completed
Fri May  6 13:36:44 2022: BS 125 completed
Fri May  6 13:37:06 2022: BS 126 completed
Fri May  6 13:37:29 2022: BS 127 completed
Fri May  6 13:37:51 2022: BS 128 completed
Fri May  6 13:38:13 2022: BS 129 completed
Fri May  6 13:38:36 2022: BS 130 completed
Fri May  6 13:38:58 2022: BS 131 completed
Fri May  6 13:39:21 2022: BS 132 completed
Fri May  6 13:39:43 2022: BS 133 completed
Fri May  6 13:40:06 2022: BS 134 completed
Fri May  6 13:40:28 2022: BS 135 completed
Fri May  6 13:40:51 2022: BS 136 completed
Fri May  6 13:41:13 2022: BS 137 completed
Fri May  6 13:41:36 2022: BS 138 completed
Fri May  6 13:41:58 2022: BS 139 completed
Fri May  6 13:42:21 2022: BS 140 completed
Fri May  6 13:42:43 2022: BS 141 completed
Fri May  6 13:43:06 2022: BS 142 completed
Fri May  6 13:43:28 2022: BS 143 completed
Fri May  6 13:43:51 2022: BS 144 completed
Fri May  6 13:44:13 2022: BS 145 completed
Fri May  6 13:44:35 2022: BS 146 completed
Fri May  6 13:44:58 2022: BS 147 completed
Fri May  6 13:45:20 2022: BS 148 completed
Fri May  6 13:45:43 2022: BS 149 completed
Fri May  6 13:46:05 2022: BS 150 completed
Fri May  6 13:46:28 2022: BS 151 completed
Fri May  6 13:46:50 2022: BS 152 completed
Fri May  6 13:47:13 2022: BS 153 completed
Fri May  6 13:47:35 2022: BS 154 completed
Fri May  6 13:47:58 2022: BS 155 completed
Fri May  6 13:48:20 2022: BS 156 completed
Fri May  6 13:48:43 2022: BS 157 completed
Fri May  6 13:49:05 2022: BS 158 completed
Fri May  6 13:49:28 2022: BS 159 completed
Fri May  6 13:49:50 2022: BS 160 completed
Fri May  6 13:50:13 2022: BS 161 completed
Fri May  6 13:50:35 2022: BS 162 completed
Fri May  6 13:50:57 2022: BS 163 completed
Fri May  6 13:51:20 2022: BS 164 completed
Fri May  6 13:51:42 2022: BS 165 completed
Fri May  6 13:52:05 2022: BS 166 completed
Fri May  6 13:52:27 2022: BS 167 completed
Fri May  6 13:52:50 2022: BS 168 completed
Fri May  6 13:53:12 2022: BS 169 completed
Fri May  6 13:53:35 2022: BS 170 completed
Fri May  6 13:53:57 2022: BS 171 completed
Fri May  6 13:54:20 2022: BS 172 completed
Fri May  6 13:54:42 2022: BS 173 completed
Fri May  6 13:55:05 2022: BS 174 completed
Fri May  6 13:55:27 2022: BS 175 completed
Fri May  6 13:55:50 2022: BS 176 completed
Fri May  6 13:56:12 2022: BS 177 completed
Fri May  6 13:56:35 2022: BS 178 completed
Fri May  6 13:56:57 2022: BS 179 completed
Fri May  6 13:57:19 2022: BS 180 completed
Fri May  6 13:57:42 2022: BS 181 completed
Fri May  6 13:58:04 2022: BS 182 completed
Fri May  6 13:58:27 2022: BS 183 completed
Fri May  6 13:58:49 2022: BS 184 completed
Fri May  6 13:59:12 2022: BS 185 completed
Fri May  6 13:59:34 2022: BS 186 completed
Fri May  6 13:59:57 2022: BS 187 completed
Fri May  6 14:00:19 2022: BS 188 completed
Fri May  6 14:00:42 2022: BS 189 completed
Fri May  6 14:01:04 2022: BS 190 completed
Fri May  6 14:01:27 2022: BS 191 completed
Fri May  6 14:01:49 2022: BS 192 completed
Fri May  6 14:02:12 2022: BS 193 completed
Fri May  6 14:02:34 2022: BS 194 completed
Fri May  6 14:02:57 2022: BS 195 completed
Fri May  6 14:03:19 2022: BS 196 completed
Fri May  6 14:03:42 2022: BS 197 completed
Fri May  6 14:04:04 2022: BS 198 completed
Fri May  6 14:04:26 2022: BS 199 completed
Fri May  6 14:04:49 2022: BS 200 completed
Fri May  6 14:05:11 2022: BS 201 completed
Fri May  6 14:05:34 2022: BS 202 completed
Fri May  6 14:05:56 2022: BS 203 completed
Fri May  6 14:06:19 2022: BS 204 completed
Fri May  6 14:06:41 2022: BS 205 completed
Fri May  6 14:06:43 2022: Acquisition aborted
