# Supplementary material for: Modulable Photocatalyzed Strategies for the Synthesis of α-C-Glycosyl Alanine Analogues via the Giese Reaction with Dehydroalanine Derivates
Source: Org Lett. 2023 Jun 22;25(26):4862–7. doi: 10.1021/acs.orglett.3c01660 (PMC10334469; doi:10.1021/acs.orglett.3c01660)
Supplement: Supplementary file 1 — ol3c01660_si_001.zip [file ol3c01660_si_001.zip › Spectra_Photoglyco_def/Spectra Sugars/5/D_mannose_Bz-13C.fid/log]

Mon Jun 20 12:10:25 2022: Experiment started
Mon Jun 20 12:10:48 2022: BS 1 completed
Mon Jun 20 12:11:11 2022: BS 2 completed
Mon Jun 20 12:11:33 2022: BS 3 completed
Mon Jun 20 12:11:56 2022: BS 4 completed
Mon Jun 20 12:12:18 2022: BS 5 completed
Mon Jun 20 12:12:40 2022: BS 6 completed
Mon Jun 20 12:13:03 2022: BS 7 completed
Mon Jun 20 12:13:25 2022: BS 8 completed
Mon Jun 20 12:13:48 2022: BS 9 completed
Mon Jun 20 12:14:10 2022: BS 10 completed
Mon Jun 20 12:14:33 2022: BS 11 completed
Mon Jun 20 12:14:55 2022: BS 12 completed
Mon Jun 20 12:15:18 2022: BS 13 completed
Mon Jun 20 12:15:40 2022: BS 14 completed
Mon Jun 20 12:16:03 2022: BS 15 completed
Mon Jun 20 12:16:25 2022: BS 16 completed
Mon Jun 20 12:16:48 2022: BS 17 completed
Mon Jun 20 12:17:10 2022: BS 18 completed
Mon Jun 20 12:17:33 2022: BS 19 completed
Mon Jun 20 12:17:55 2022: BS 20 completed
Mon Jun 20 12:18:17 2022: BS 21 completed
Mon Jun 20 12:18:40 2022: BS 22 completed
Mon Jun 20 12:19:02 2022: BS 23 completed
Mon Jun 20 12:19:25 2022: BS 24 completed
Mon Jun 20 12:19:47 2022: BS 25 completed
Mon Jun 20 12:20:10 2022: BS 26 completed
Mon Jun 20 12:20:32 2022: BS 27 completed
Mon Jun 20 12:20:55 2022: BS 28 completed
Mon Jun 20 12:21:17 2022: BS 29 completed
Mon Jun 20 12:21:40 2022: BS 30 completed
Mon Jun 20 12:22:02 2022: BS 31 completed
Mon Jun 20 12:22:25 2022: BS 32 completed
Mon Jun 20 12:22:47 2022: BS 33 completed
Mon Jun 20 12:23:10 2022: BS 34 completed
Mon Jun 20 12:23:32 2022: BS 35 completed
Mon Jun 20 12:23:55 2022: BS 36 completed
Mon Jun 20 12:24:17 2022: BS 37 completed
Mon Jun 20 12:24:40 2022: BS 38 completed
Mon Jun 20 12:25:02 2022: BS 39 completed
Mon Jun 20 12:25:24 2022: BS 40 completed
Mon Jun 20 12:25:47 2022: BS 41 completed
Mon Jun 20 12:26:09 2022: BS 42 completed
Mon Jun 20 12:26:32 2022: BS 43 completed
Mon Jun 20 12:26:54 2022: BS 44 completed
Mon Jun 20 12:27:17 2022: BS 45 completed
Mon Jun 20 12:27:39 2022: BS 46 completed
Mon Jun 20 12:28:02 2022: BS 47 completed
Mon Jun 20 12:28:24 2022: BS 48 completed
Mon Jun 20 12:28:47 2022: BS 49 completed
Mon Jun 20 12:29:09 2022: BS 50 completed
Mon Jun 20 12:29:32 2022: BS 51 completed
Mon Jun 20 12:29:54 2022: BS 52 completed
Mon Jun 20 12:30:17 2022: BS 53 completed
Mon Jun 20 12:30:39 2022: BS 54 completed
Mon Jun 20 12:31:01 2022: BS 55 completed
Mon Jun 20 12:31:24 2022: BS 56 completed
Mon Jun 20 12:31:46 2022: BS 57 completed
Mon Jun 20 12:32:09 2022: BS 58 completed
Mon Jun 20 12:32:31 2022: BS 59 completed
Mon Jun 20 12:32:54 2022: BS 60 completed
Mon Jun 20 12:33:16 2022: BS 61 completed
Mon Jun 20 12:33:39 2022: BS 62 completed
Mon Jun 20 12:34:01 2022: BS 63 completed
Mon Jun 20 12:34:24 2022: BS 64 completed
Mon Jun 20 12:34:46 2022: BS 65 completed
Mon Jun 20 12:35:09 2022: BS 66 completed
Mon Jun 20 12:35:31 2022: BS 67 completed
Mon Jun 20 12:35:54 2022: BS 68 completed
Mon Jun 20 12:36:16 2022: BS 69 completed
Mon Jun 20 12:36:39 2022: BS 70 completed
Mon Jun 20 12:37:01 2022: BS 71 completed
Mon Jun 20 12:37:24 2022: BS 72 completed
Mon Jun 20 12:37:46 2022: BS 73 completed
Mon Jun 20 12:38:08 2022: BS 74 completed
Mon Jun 20 12:38:31 2022: BS 75 completed
Mon Jun 20 12:38:53 2022: BS 76 completed
Mon Jun 20 12:39:16 2022: BS 77 completed
Mon Jun 20 12:39:38 2022: BS 78 completed
Mon Jun 20 12:40:01 2022: BS 79 completed
Mon Jun 20 12:40:23 2022: BS 80 completed
Mon Jun 20 12:40:46 2022: BS 81 completed
Mon Jun 20 12:41:08 2022: BS 82 completed
Mon Jun 20 12:41:31 2022: BS 83 completed
Mon Jun 20 12:41:53 2022: BS 84 completed
Mon Jun 20 12:42:16 2022: BS 85 completed
Mon Jun 20 12:42:38 2022: BS 86 completed
Mon Jun 20 12:43:01 2022: BS 87 completed
Mon Jun 20 12:43:23 2022: BS 88 completed
Mon Jun 20 12:43:46 2022: BS 89 completed
Mon Jun 20 12:44:08 2022: BS 90 completed
Mon Jun 20 12:44:30 2022: BS 91 completed
Mon Jun 20 12:44:53 2022: BS 92 completed
Mon Jun 20 12:45:15 2022: BS 93 completed
Mon Jun 20 12:45:38 2022: BS 94 completed
Mon Jun 20 12:46:00 2022: BS 95 completed
Mon Jun 20 12:46:23 2022: BS 96 completed
Mon Jun 20 12:46:45 2022: BS 97 completed
Mon Jun 20 12:47:08 2022: BS 98 completed
Mon Jun 20 12:47:30 2022: BS 99 completed
Mon Jun 20 12:47:42 2022: Acquisition aborted
